# Supplementary material for: The penicillin-binding protein PBP1b fortifies the Escherichia coli division site against osmotic rupture
Source: Nat Microbiol. 2026 Jul 3;11(8):2142–56. doi: 10.1038/s41564-026-02403-6 (PMC13423804; doi:10.1038/s41564-026-02403-6)
Supplement: Supplementary file 11 — Hits from AlphaFold multimer screen for PBP1b isoforms. For additional information, check https://private.predictomes.org/library/help. [file 41564_2026_2403_MOESM11_ESM.csv]

cname	avg_n_models	model_str	max_n_models	num_contacts_with_max_models	num_unique_contacts	best_model_num	best_model_pdockq	best_model_nc	best_model_avg_plddt	best_model_avg_pae	best_model_avg_distance	best_model_hbonds	best_model_sb_count
PBPB_ECOLI.1-60.__AROL_ECOLI__234aa	2.5	51;31;185	3	185	267	1	0.633	237	78.3	3.2	5.9	11	5
PBPB_ECOLI.1-60.__COAD_ECOLI__219aa	2	114;50;119	3	119	283	1	0.576	239	74	4.4	5.8	10	3
PBPB_ECOLI.1-60.__ALLA_ECOLI__220aa	2.6	23;16;101	3	101	140	1	0.49	126	78.4	5.7	5.7	5	1
PBPB_ECOLI.1-60.__NPD_ECOLI__339aa	2.6	23;6;100	3	100	129	2	0.573	122	84.1	2.6	5.6	6	0
PBPB_ECOLI.46-60.__HSCA_ECOLI__631aa	2.6	16;6;85	3	85	107	4	0.365	100	75.5	5.5	5.6	3	0
PBPB_ECOLI.46-60.__DOLP_ECOLI__206aa	2.4	29;18;81	3	81	128	2	0.608	117	87.6	1.9	5.9	4	0
PBPB_ECOLI.1-60.__UNG_ECOLI__289aa	2	79;60;75	3	75	214	4	0.647	149	86.9	1.8	5.9	10	0
PBPB_ECOLI.1-60.__YBAK_ECOLI__219aa	2.2	45;25;75	3	75	145	1	0.428	123	75.5	5.3	6	5	1
PBPB_ECOLI.1-60.__YAFO_ECOLI__192aa	2.4	18;58;73	3	73	149	4	0.637	140	87	1.8	6	5	1
PBPB_ECOLI.1-60.__COF_ECOLI__332aa	2.2	47;28;73	3	73	148	2	0.37	123	72.5	3.3	5.8	3	1
PBPB_ECOLI.1-60.__BCP_ECOLI__216aa	2.1	51;40;67	3	67	158	4	0.352	122	71.7	4.3	5.9	2	1
PBPB_ECOLI.46-60.__YIBA_ECOLI__295aa	2.6	8;22;58	3	58	88	1	0.469	85	84.1	1.9	5.6	5	1
PBPB_ECOLI.1-60.__WZB_ECOLI__207aa	2	56;21;58	3	58	135	4	0.527	113	82.4	2.9	5.8	4	4
PBPB_ECOLI.1-60.__CUTA_ECOLI__172aa	2.6	9;8;55	3	55	72	1	0.236	62	76.1	3.2	5.1	7	0
PBPB_ECOLI.1-60.__PQIC_ECOLI__247aa	1.9	61;29;53	3	53	143	1	0.394	101	76.9	5.6	5.9	6	0
PBPB_ECOLI.1-60.__YDHX_ECOLI__282aa	2.5	12;16;50	3	50	78	1	0.276	71	76.3	4.9	5.6	2	1
PBPB_ECOLI.1-60.__HPRR_ECOLI__283aa	2.5	13;8;46	3	46	67	2	0.281	62	79.1	3.3	5.5	3	0
PBPB_ECOLI.1-60.__TEHB_ECOLI__257aa	2.3	9;61;43	3	43	113	2	0.296	110	70.3	4.8	6	1	0
PBPB_ECOLI.1-60.__LOLE_ECOLI__474aa	2.4	6;40;43	3	43	89	1	0.312	84	75.5	6.1	5.6	2	0
PBPB_ECOLI.1-60.__AROE_ECOLI__332aa	2	43;57;42	3	42	142	2	0.389	132	72.4	4.5	5.9	7	0
PBPB_ECOLI.46-60.__YGCP_ECOLI__206aa	3	1;39	3	39	40	1	0.16	39	78.9	3.9	5.7	2	0
PBPB_ECOLI.46-60.__PPIC_ECOLI__108aa	2.4	10;16;38	3	38	64	4	0.168	51	74.3	3.8	5.6	1	0
PBPB_ECOLI.1-60.__OPPA_ECOLI__603aa	2	37;55;38	3	38	130	2	0.5	128	78.7	7.3	5.8	9	0
PBPB_ECOLI.1-60.__YIBA_ECOLI__340aa	2.4	10;25;35	3	35	70	4	0.385	63	85.1	1.5	5.3	3	1
PBPB_ECOLI.1-60.__MLAC_ECOLI__271aa	1.9	43;57;33	3	33	133	1	0.334	126	70.3	4.6	5.8	9	1
PBPB_ECOLI.1-60.__APAH_ECOLI__340aa	1.5	113;31;31	3	31	175	4	0.471	159	73.8	3.9	5.8	9	1
PBPB_ECOLI.1-60.__METF_ECOLI__356aa	1.4	193;43;31	3	31	267	4	0.455	177	71.5	5.2	5.7	8	3
PBPB_ECOLI.1-60.__YCFH_ECOLI__325aa	1.8	61;52;30	3	30	143	1	0.447	126	76.1	4	5.8	3	2
PBPB_ECOLI.1-60.__TORI_ECOLI__126aa	1.6	79;14;30	3	30	123	4	0.386	114	74.5	4	5.9	6	3
PBPB_ECOLI.1-60.__PUR3_ECOLI__272aa	1.3	220;26;30	3	30	276	1	0.599	232	75.9	4.3	5.8	4	2
PBPB_ECOLI.1-60.__YHAV_ECOLI__214aa	1.7	95;130;29	3	29	254	2	0.565	195	76.1	3.4	5.7	10	2
PBPB_ECOLI.1-60.__INSH6_ECOLI__386aa	1.5	111;18;29	3	29	158	4	0.475	136	76.4	4.7	5.9	5	5
PBPB_ECOLI.1-60.__UBIA_ECOLI__350aa	2.3	8;33;28	3	28	69	2	0.182	64	71.4	4.1	5.9	2	1
PBPB_ECOLI.46-60.__YIAF_ECOLI__251aa	1.5	151;58;27	3	27	236	1	0.547	129	81.4	2.6	5.6	5	0
PBPB_ECOLI.1-60.__YJDI_ECOLI__136aa	1.5	159;55;27	3	27	241	2	0.406	126	74	4.5	5.7	7	2
PBPB_ECOLI.1-60.__SANA_ECOLI__299aa	1.6	85;25;26	3	26	136	2	0.33	126	70.1	4.6	5.7	5	1
PBPB_ECOLI.46-60.__YCJS_ECOLI__366aa	2.2	17;3;26	3	26	46	2	0.115	43	71.4	5.9	5.6	0	1
PBPB_ECOLI.1-60.__YCCU_ECOLI__197aa	1.6	80;43;25	3	25	148	4	0.317	99	73.1	4.4	5.7	4	0
PBPB_ECOLI.46-60.__YKFF_ECOLI__94aa	1.8	47;50;23	3	23	120	1	0.357	80	78.9	3.4	5.4	4	1
PBPB_ECOLI.1-60.__ARGC_ECOLI__394aa	1.4	140;44;23	3	23	207	2	0.554	194	75.5	3.5	5.8	11	2
PBPB_ECOLI.1-60.__YNFG_ECOLI__265aa	1.9	34;61;22	3	22	117	2	0.355	112	73.2	5.7	6	1	0
PBPB_ECOLI.1-60.__CHAB_ECOLI__136aa	1.4	130;28;18	3	18	176	4	0.424	122	75.4	3.3	5.8	6	1
PBPB_ECOLI.1-60.__YDBL_ECOLI__168aa	1.6	101;66;18	3	18	185	1	0.362	116	73	4.2	5.8	5	1
PBPB_ECOLI.46-60.__QSEB_ECOLI__234aa	1.8	34;36;14	3	14	84	1	0.273	81	73.8	4.7	5.8	4	0
PBPB_ECOLI.1-60.__RLMF_ECOLI__368aa	1.4	125;72;9	3	9	206	2	0.241	105	67.8	7.1	6	2	1
PBPB_ECOLI.46-60.__YCGJ_ECOLI__137aa	1.4	30;3;7	3	7	40	4	0.114	40	72.7	4.3	5.6	1	0
PBPB_ECOLI.1-60.__RL28_ECOLI__138aa	1.6	64;73;4	3	4	141	2	0.378	114	74.1	4.5	5.7	7	1
PBPB_ECOLI.1-60.__RL36_ECOLI__98aa	1.2	100;27;2	3	2	129	4	0.209	80	69.8	7.2	5.7	4	1
PBPB_ECOLI.46-60.__NPD_ECOLI__294aa	1.4	123;97;1	3	1	221	2	0.598	115	87.1	2.1	5.6	5	0
PBPB_ECOLI.1-60.__PGMB_ECOLI__279aa	1.8	36;180	2	180	216	4	0.66	204	83.2	2.3	5.9	13	2
PBPB_ECOLI.1-60.__YEEZ_ECOLI__334aa	1.8	50;173	2	173	223	2	0.593	212	76.8	3.3	5.8	12	1
PBPB_ECOLI.1-60.__TDCD_ECOLI__462aa	1.8	35;164	2	164	199	4	0.481	185	72.2	5.3	5.9	9	6
PBPB_ECOLI.1-60.__CITX_ECOLI__243aa	1.7	55;121	2	121	176	2	0.454	147	74.1	3.2	5.7	6	4
PBPB_ECOLI.1-60.__DMSC_ECOLI__347aa	1.9	11;121	2	121	132	1	0.292	126	68.1	6.8	6.1	7	1
PBPB_ECOLI.1-60.__CNTB_ECOLI__381aa	1.8	39;118	2	118	157	1	0.543	141	79.7	3.1	5.8	6	0
PBPB_ECOLI.1-60.__ERA_ECOLI__361aa	1.8	27;113	2	113	140	4	0.411	124	74.5	5.2	5.6	9	0
PBPB_ECOLI.46-60.__YKGJ_ECOLI__124aa	1.9	16;110	2	110	126	1	0.604	118	87.1	1.7	5.8	2	0
PBPB_ECOLI.1-60.__YCDY_ECOLI__244aa	1.7	41;110	2	110	151	2	0.591	126	84.9	2.2	5.8	5	3
PBPB_ECOLI.46-60.__YJBF_ECOLI__227aa	1.9	8;106	2	106	114	1	0.58	108	86.8	2.5	5.8	4	2
PBPB_ECOLI.1-60.__YFCQ_ECOLI__222aa	1.9	11;99	2	99	110	4	0.412	105	77.2	3.5	5.6	11	1
PBPB_ECOLI.1-60.__PRIB_ECOLI__164aa	1.7	49;98	2	98	147	2	0.302	124	68.9	4.9	5.6	7	1
PBPB_ECOLI.1-60.__YFHR_ECOLI__344aa	1.8	30;97	2	97	127	4	0.376	114	74	3.2	5.9	1	0
PBPB_ECOLI.1-60.__NLPE_ECOLI__296aa	1.8	28;92	2	92	120	4	0.489	114	80	3.1	5.6	8	1
PBPB_ECOLI.1-60.__YEEY_ECOLI__369aa	1.8	29;88	2	88	117	1	0.342	114	72.2	4	5.6	6	0
PBPB_ECOLI.1-60.__CSPC_ECOLI__129aa	1.5	67;78	2	78	145	4	0.459	127	76.6	4	5.8	6	1
PBPB_ECOLI.1-60.__SPED_ECOLI__324aa	1.9	12;76	2	76	88	1	0.227	83	70.5	5.2	5.8	7	1
PBPB_ECOLI.1-60.__CSPG_ECOLI__130aa	1.6	57;74	2	74	131	4	0.441	114	77.4	3.8	5.8	1	3
PBPB_ECOLI.1-60.__CSPB_ECOLI__131aa	1.6	52;74	2	74	126	4	0.443	121	76.5	4	5.9	1	2
PBPB_ECOLI.1-60.__RFAG_ECOLI__434aa	1.9	6;73	2	73	79	1	0.378	75	81.3	4.8	5.6	1	2
PBPB_ECOLI.46-60.__YCCJ_ECOLI__90aa	1.8	20;71	2	71	91	4	0.248	85	71.5	3.4	5.7	1	0
PBPB_ECOLI.1-60.__CSPI_ECOLI__130aa	1.5	61;71	2	71	132	4	0.435	118	76.5	3.9	5.9	4	1
PBPB_ECOLI.1-60.__CSPE_ECOLI__129aa	1.5	69;71	2	71	140	4	0.451	123	76.7	4	5.9	2	1
PBPB_ECOLI.1-60.__FABA_ECOLI__232aa	1.7	24;67	2	67	91	1	0.292	88	73.6	5.6	6	4	1
PBPB_ECOLI.1-60.__DMSB_ECOLI__265aa	1.6	52;67	2	67	119	2	0.372	114	73.8	5.7	6.1	1	0
PBPB_ECOLI.1-60.__THIE_ECOLI__271aa	1.2	271;64	2	64	335	4	0.667	240	81.5	3	6	9	3
PBPB_ECOLI.46-60.__BSSS_ECOLI__99aa	1.7	30;64	2	64	94	4	0.415	93	79.4	4.1	5.6	3	0
PBPB_ECOLI.1-60.__PROXY_ECOLI__227aa	1.5	68;63	2	63	131	4	0.334	99	74	4.7	5.9	3	2
PBPB_ECOLI.1-60.__YJFK_ECOLI__279aa	1.6	47;61	2	61	108	4	0.449	99	80.2	2.2	5.8	3	2
PBPB_ECOLI.46-60.__YFAT_ECOLI__222aa	1.7	23;57	2	57	80	1	0.221	73	72.2	6	5.8	2	0
PBPB_ECOLI.1-60.__MUG_ECOLI__228aa	1.3	139;56	2	56	195	4	0.41	147	71.9	5.1	5.8	5	1
PBPB_ECOLI.1-60.__PAAE_ECOLI__416aa	1.3	155;55	2	55	210	4	0.534	193	74.4	2.6	5.8	12	1
PBPB_ECOLI.46-60.__YIJF_ECOLI__220aa	1.8	17;54	2	54	71	1	0.292	65	78.9	2.6	5.8	3	0
PBPB_ECOLI.1-60.__PHOP_ECOLI__283aa	2	2;51	2	51	53	2	0.157	53	72.5	9.8	5.8	1	0
PBPB_ECOLI.1-60.__NUDK_ECOLI__251aa	1.6	33;50	2	50	83	1	0.232	75	72.5	5.2	5.7	2	2
PBPB_ECOLI.1-60.__PAAH_ECOLI__535aa	1.7	17;49	2	49	66	1	0.209	65	73.3	4.3	6	2	2
PBPB_ECOLI.1-60.__LSRF_ECOLI__351aa	1.8	10;49	2	49	59	4	0.173	57	72.7	6.1	5.7	3	0
PBPB_ECOLI.1-60.__ALPA_ECOLI__130aa	1.5	49;48	2	48	97	2	0.231	87	70	4.2	5.4	2	1
PBPB_ECOLI.1-60.__CNOX_ECOLI__344aa	1.5	41;47	2	47	88	4	0.298	87	74.1	4.3	5.6	4	0
PBPB_ECOLI.1-60.__AMPD_ECOLI__243aa	1.2	215;46	2	46	261	1	0.698	259	85	3	5.9	7	7
PBPB_ECOLI.1-60.__NADD_ECOLI__273aa	1.2	191;46	2	46	237	2	0.436	179	70.4	4.6	5.9	4	0
PBPB_ECOLI.1-60.__YDJY_ECOLI__285aa	1.3	105;45	2	45	150	4	0.248	67	75.5	3.5	5.8	4	2
PBPB_ECOLI.1-60.__TUSA_ECOLI__141aa	1.6	25;44	2	44	69	4	0.15	56	70.8	5.9	5.6	2	0
PBPB_ECOLI.1-60.__FMT_ECOLI__375aa	1.4	76;42	2	42	118	2	0.361	115	73.1	4.7	6.1	2	1
PBPB_ECOLI.46-60.__HIS2_ECOLI__218aa	1.9	4;41	2	41	45	4	0.165	44	76.9	6.4	5.9	1	1
PBPB_ECOLI.1-60.__YBET_ECOLI__244aa	1.4	72;40	2	40	112	1	0.335	104	73.3	3.5	5.7	4	3
PBPB_ECOLI.1-60.__APT_ECOLI__243aa	1.3	95;39	2	39	134	1	0.321	132	69	7.4	6	7	0
PBPB_ECOLI.1-60.__DMSD_ECOLI__264aa	1.2	113;37	2	37	150	4	0.335	83	77	3.8	5.8	1	1
PBPB_ECOLI.1-60.__CBPA_ECOLI__366aa	1.2	161;36	2	36	197	1	0.656	167	86	2.6	5.7	9	0
PBPB_ECOLI.1-60.__ISPH_ECOLI__376aa	1.3	101;36	2	36	137	1	0.497	135	77.7	5.4	6.2	3	1
PBPB_ECOLI.1-60.__SPRT_ECOLI__225aa	1.6	24;35	2	35	59	1	0.142	48	72.7	3.9	5.7	0	1
PBPB_ECOLI.46-60.__UMUC_ECOLI__437aa	1.6	24;35	2	35	59	1	0.152	53	72	4.8	5.8	4	0
PBPB_ECOLI.1-60.__CLPS_ECOLI__166aa	1.4	43;35	2	35	78	2	0.286	71	76.9	4.9	5.3	7	0
PBPB_ECOLI.1-60.__CSPD_ECOLI__134aa	1.3	69;35	2	35	104	1	0.268	89	72	5.1	5.6	1	0
PBPB_ECOLI.46-60.__RSMH_ECOLI__328aa	2	1;35	2	35	36	2	0.135	35	78.3	5.3	5.8	1	0
PBPB_ECOLI.46-60.__AC4CH_ECOLI__118aa	1.5	36;34	2	34	70	1	0.194	70	70.9	3.8	5.6	3	0
PBPB_ECOLI.1-60.__SFSB_ECOLI__152aa	1.4	53;33	2	33	86	2	0.178	61	71.9	4.1	5.9	2	1
PBPB_ECOLI.1-60.__DKGB_ECOLI__327aa	1.6	20;33	2	33	53	4	0.143	52	71.4	4.7	5.8	1	0
PBPB_ECOLI.1-60.__YPEB_ECOLI__132aa	1.3	88;33	2	33	121	1	0.199	71	71	5.2	5.6	1	0
PBPB_ECOLI.46-60.__DMSD_ECOLI__219aa	1.6	26;32	2	32	58	1	0.103	36	73.1	4.7	5.6	2	1
PBPB_ECOLI.46-60.__YBJG_ECOLI__213aa	2	1;32	2	32	33	1	0.088	33	72.2	4.8	5.5	2	0
PBPB_ECOLI.1-60.__YAJO_ECOLI__384aa	1.3	79;32	2	32	111	1	0.293	108	70.4	5.5	5.8	7	0
PBPB_ECOLI.1-60.__PPIC_ECOLI__153aa	1.3	66;32	2	32	98	1	0.187	79	68.4	6.4	5.8	2	1
PBPB_ECOLI.1-60.__YBDF_ECOLI__182aa	1.3	76;31	2	31	107	1	0.312	78	76.8	3.2	5.7	5	0
PBPB_ECOLI.46-60.__GCH1L_ECOLI__262aa	1.2	112;30	2	30	142	1	0.385	104	75.9	3.7	5.7	7	0
PBPB_ECOLI.1-60.__DIAA_ECOLI__256aa	1.9	2;30	2	30	32	2	0.102	32	75.5	4.4	5.4	6	0
PBPB_ECOLI.1-60.__YIAC_ECOLI__206aa	1.9	3;30	2	30	33	2	0.08	32	71.1	6.7	5.6	1	0
PBPB_ECOLI.1-60.__YDIL_ECOLI__178aa	1.6	16;29	2	29	45	1	0.119	45	71.1	3.8	5.4	0	0
PBPB_ECOLI.1-60.__GADW_ECOLI__302aa	1.3	61;29	2	29	90	2	0.263	82	73	4	5.6	5	0
PBPB_ECOLI.1-60.__CSPA_ECOLI__130aa	1.3	79;29	2	29	108	1	0.284	83	74.1	4.5	5.8	0	0
PBPB_ECOLI.1-60.__RIBX_ECOLI__220aa	1.3	72;29	2	29	101	4	0.166	64	70	4.8	5.8	5	0
PBPB_ECOLI.1-60.__DHAK_ECOLI__416aa	1.5	26;28	2	28	54	2	0.162	54	72.6	7.1	5.6	4	1
PBPB_ECOLI.46-60.__YGCW_ECOLI__276aa	1.3	58;26	2	26	84	2	0.236	83	71.1	5.6	5.6	3	0
PBPB_ECOLI.1-60.__AC4CH_ECOLI__163aa	1.3	58;25	2	25	83	4	0.155	78	65.9	3.9	5.4	4	0
PBPB_ECOLI.1-60.__YLII_ECOLI__431aa	1.7	10;25	2	25	35	2	0.084	30	73.3	4.1	5.6	3	1
PBPB_ECOLI.1-60.__MAZF_ECOLI__171aa	1.4	43;25	2	25	68	2	0.151	67	67.9	6.3	5.2	3	0
PBPB_ECOLI.1-60.__PHOR_ECOLI__491aa	1.3	61;24	2	24	85	4	0.253	81	72.6	8.9	5.5	4	1
PBPB_ECOLI.1-60.__SUCC_ECOLI__448aa	1.8	5;24	2	24	29	4	0.081	26	75.9	13	5.8	0	0
PBPB_ECOLI.46-60.__THGA_ECOLI__218aa	1.6	16;23	2	23	39	1	0.126	36	76.5	3.2	5.7	1	1
PBPB_ECOLI.1-60.__FECB_ECOLI__360aa	1.3	46;23	2	23	69	4	0.175	65	70.6	4.1	6	3	3
PBPB_ECOLI.1-60.__HYBE_ECOLI__222aa	1.7	8;23	2	23	31	1	0.065	27	70.7	7.3	5.6	0	0
PBPB_ECOLI.1-60.__HYBF_ECOLI__173aa	1.3	56;22	2	22	78	4	0.245	76	73.1	3.8	5.4	5	0
PBPB_ECOLI.1-60.__YHBQ_ECOLI__160aa	1.5	25;22	2	22	47	1	0.103	45	68.8	4.8	5.5	3	0
PBPB_ECOLI.1-60.__DHAL_ECOLI__270aa	1.9	2;22	2	22	24	1	0.061	23	73.1	5.6	5.8	0	0
PBPB_ECOLI.46-60.__PUUC_ECOLI__510aa	1.4	36;21	2	21	57	4	0.173	53	74	4.7	5.6	2	0
PBPB_ECOLI.1-60.__YGGU_ECOLI__156aa	1.7	8;21	2	21	29	2	0.053	28	66	6.3	5.4	0	0
PBPB_ECOLI.1-60.__TADA_ECOLI__227aa	1.4	30;20	2	20	50	4	0.142	50	72	5.9	5.7	3	0
PBPB_ECOLI.1-60.__SYP_ECOLI__632aa	1.4	37;20	2	20	57	4	0.143	47	73.3	6.4	5.8	2	1
PBPB_ECOLI.1-60.__SELO_ECOLI__538aa	1.5	23;20	2	20	43	4	0.144	42	75.6	9	5.9	0	0
PBPB_ECOLI.1-60.__CECR_ECOLI__283aa	1.3	38;19	2	19	57	1	0.163	56	72.1	4.9	5.6	2	0
PBPB_ECOLI.1-60.__FHUF_ECOLI__322aa	1.2	96;18	2	18	114	4	0.396	112	75.3	2.8	5.8	4	1
PBPB_ECOLI.1-60.__ECPB_ECOLI__282aa	1.2	63;17	2	17	80	4	0.208	69	72.2	4.1	5.7	1	0
PBPB_ECOLI.1-60.__CYAY_ECOLI__166aa	1.7	6;17	2	17	23	1	0.051	21	71.4	4.4	5.2	3	0
PBPB_ECOLI.1-60.__NFSA_ECOLI__300aa	1.3	43;17	2	17	60	1	0.173	59	72.1	5.2	5.9	4	2
PBPB_ECOLI.46-60.__WECE_ECOLI__391aa	1.5	15;16	2	16	31	2	0.088	26	77.5	3.8	5.7	1	0
PBPB_ECOLI.1-60.__YIEE_ECOLI__309aa	1.1	272;16	2	16	288	1	0.48	141	76.1	3.8	5.9	5	4
PBPB_ECOLI.1-60.__DICC_ECOLI__136aa	1.3	35;16	2	16	51	4	0.097	45	67.9	4.9	5.5	1	1
PBPB_ECOLI.1-60.__YBED_ECOLI__147aa	1.1	89;15	2	15	104	4	0.297	102	71.5	4.8	5.9	3	1
PBPB_ECOLI.1-60.__YJIX_ECOLI__127aa	1.2	73;15	2	15	88	4	0.145	85	63.7	5	5.7	4	1
PBPB_ECOLI.1-60.__PTHP_ECOLI__145aa	1.4	23;15	2	15	38	4	0.051	22	70.2	5.5	4.9	0	0
PBPB_ECOLI.46-60.__HYCA_ECOLI__168aa	1.5	15;15	2	15	30	1	0.072	29	71.3	5.9	6.1	0	0
PBPB_ECOLI.1-60.__GNTX_ECOLI__287aa	1.2	49;15	2	15	64	1	0.207	62	74	8.4	5.4	3	1
PBPB_ECOLI.1-60.__HINT_ECOLI__179aa	1.2	46;14	2	14	60	1	0.098	37	71.7	6.1	5.9	0	0
PBPB_ECOLI.1-60.__DIND_ECOLI__334aa	1.2	68;13	2	13	81	1	0.247	78	72.8	2.5	5.8	3	1
PBPB_ECOLI.1-60.__FADM_ECOLI__192aa	1.5	14;13	2	13	27	2	0.059	24	71.3	3.6	5.8	0	0
PBPB_ECOLI.46-60.__LGUL_ECOLI__150aa	1.1	80;13	2	13	93	4	0.268	63	78	3.6	5.6	4	0
PBPB_ECOLI.1-60.__YDCH_ECOLI__134aa	1.3	34;13	2	13	47	1	0.11	44	70.3	5.4	5.5	2	0
PBPB_ECOLI.1-60.__SFSA_ECOLI__294aa	1.4	23;13	2	13	36	4	0.104	36	73.3	6.6	5.6	2	0
PBPB_ECOLI.1-60.__FABR_ECOLI__294aa	1.3	29;12	2	12	41	4	0.112	41	72	4.5	5.6	1	1
PBPB_ECOLI.1-60.__YLCI_ECOLI__124aa	1.8	3;12	2	12	15	2	0.031	14	66.6	5.4	5.3	1	0
PBPB_ECOLI.1-60.__PRP2_ECOLI__278aa	1.1	158;11	2	11	169	2	0.446	121	76.7	4	5.9	4	1
PBPB_ECOLI.1-60.__MAP1_ECOLI__324aa	1.1	74;10	2	10	84	4	0.257	76	73.9	4.8	5.8	3	0
PBPB_ECOLI.1-60.__YGJQ_ECOLI__290aa	1.1	61;10	2	10	71	1	0.127	66	65.6	5.2	5.6	3	0
PBPB_ECOLI.46-60.__YDFB_ECOLI__57aa	1.1	61;9	2	9	70	2	0.175	55	73.5	3.3	5.1	6	0
PBPB_ECOLI.1-60.__YIGE_ECOLI__314aa	1.1	137;9	2	9	146	2	0.424	138	73.5	4.4	5.8	11	0
PBPB_ECOLI.1-60.__YJAZ_ECOLI__239aa	1.1	89;8	2	8	97	1	0.3	83	75	2.9	5.5	3	2
PBPB_ECOLI.1-60.__MOEB_ECOLI__309aa	1.1	53;7	2	7	60	4	0.193	59	73.8	9.7	5.5	1	2
PBPB_ECOLI.1-60.__INSH1_ECOLI__386aa	1	112;5	2	5	117	4	0.3	102	71.7	6.6	5.8	2	1
PBPB_ECOLI.1-60.__DYR_ECOLI__219aa	1	213;4	2	4	217	4	0.517	158	76.4	3.3	5.8	4	2
PBPB_ECOLI.1-60.__WCAE_ECOLI__308aa	1	295	1	295	295	2	0.449	177	71.2	4.3	6	5	2
PBPB_ECOLI.46-60.__YIIG_ECOLI__366aa	1	284	1	284	284	4	0.678	185	87.1	1.7	5.8	9	0
PBPB_ECOLI.1-60.__YDGD_ECOLI__333aa	1	245	1	245	245	4	0.697	245	85.7	2.6	5.8	12	2
PBPB_ECOLI.1-60.__RNI_ECOLI__328aa	1	226	1	226	226	1	0.522	194	73.7	6.5	5.9	7	3
PBPB_ECOLI.1-60.__INTE_ECOLI__435aa	1	223	1	223	223	1	0.583	223	75.4	3.8	6.1	10	4
PBPB_ECOLI.1-60.__G6PD_ECOLI__551aa	1	214	1	214	214	4	0.485	214	70.4	5.2	5.9	7	1
PBPB_ECOLI.1-60.__YPHF_ECOLI__387aa	1	198	1	198	198	4	0.608	198	78.9	2.9	5.9	6	1
PBPB_ECOLI.1-60.__FTSH_ECOLI__704aa	1	190	1	190	190	4	0.613	190	79.9	4.2	5.8	11	0
PBPB_ECOLI.1-60.__AHR_ECOLI__399aa	1	180	1	180	180	2	0.285	90	72.8	5.4	5.6	10	0
PBPB_ECOLI.1-60.__YIBQ_ECOLI__379aa	1	178	1	178	178	4	0.397	95	78.1	4	5.9	3	0
PBPB_ECOLI.1-60.__BLC_ECOLI__237aa	1	178	1	178	178	1	0.569	178	77.7	4.1	5.7	9	1
PBPB_ECOLI.1-60.__RTCB_ECOLI__468aa	1	177	1	177	177	4	0.54	177	76	4	5.9	8	4
PBPB_ECOLI.1-60.__RMLD_ECOLI__359aa	1	166	1	166	166	4	0.505	166	75	3.7	6	6	1
PBPB_ECOLI.1-60.__CHER_ECOLI__346aa	1	163	1	163	163	1	0.667	163	87.7	2	6	9	2
PBPB_ECOLI.1-60.__PFLE_ECOLI__359aa	1	158	1	158	158	4	0.597	158	81.5	2.8	5.8	6	1
PBPB_ECOLI.46-60.__YBCH_ECOLI__311aa	1	158	1	158	158	4	0.558	158	78.8	3.6	6	9	0
PBPB_ECOLI.1-60.__RLMA_ECOLI__329aa	1	156	1	156	156	4	0.343	156	67.8	5.6	5.9	3	1
PBPB_ECOLI.1-60.__YCIU_ECOLI__169aa	1	154	1	154	154	4	0.426	154	72	4.4	5.7	7	0
PBPB_ECOLI.1-60.__NDK_ECOLI__203aa	1	152	1	152	152	4	0.559	152	79.5	2.9	5.9	8	2
PBPB_ECOLI.1-60.__GLO22_ECOLI__275aa	1	151	1	151	151	4	0.571	151	80.4	2.7	5.8	4	0
PBPB_ECOLI.1-60.__HYAF_ECOLI__345aa	1	151	1	151	151	4	0.45	151	73.5	3.9	5.8	6	0
PBPB_ECOLI.1-60.__SXY_ECOLI__269aa	1	151	1	151	151	2	0.44	151	73	4.5	6	8	5
PBPB_ECOLI.1-60.__ACEK_ECOLI__638aa	1	150	1	150	150	4	0.521	150	77.4	6.1	5.9	3	0
PBPB_ECOLI.1-60.__G3P1_ECOLI__391aa	1	149	1	149	149	4	0.483	149	75.4	4.9	6	4	2
PBPB_ECOLI.1-60.__CITG_ECOLI__352aa	1	148	1	148	148	1	0.475	148	75.1	3.5	5.9	6	2
PBPB_ECOLI.1-60.__YIAL_ECOLI__215aa	1	148	1	148	148	4	0.458	148	74.2	4	5.6	3	3
PBPB_ECOLI.1-60.__HIS6_ECOLI__318aa	1	147	1	147	147	2	0.618	147	84.4	2.7	5.8	2	2
PBPB_ECOLI.1-60.__CDH_ECOLI__311aa	1	146	1	146	146	4	0.402	92	78.9	4.7	5.9	3	0
PBPB_ECOLI.1-60.__NUDL_ECOLI__252aa	1	145	1	145	145	1	0.368	145	70	4.3	5.7	4	2
PBPB_ECOLI.1-60.__MEPA_ECOLI__334aa	1	144	1	144	144	2	0.39	144	71.2	4.5	5.8	7	2
PBPB_ECOLI.1-60.__YCGV_ECOLI__1015aa	1	144	1	144	144	4	0.501	144	76.9	5.5	5.8	3	0
PBPB_ECOLI.1-60.__YAAW_ECOLI__297aa	1	142	1	142	142	1	0.424	142	73.1	3.9	5.7	9	1
PBPB_ECOLI.46-60.__TLDD_ECOLI__496aa	1	140	1	140	140	1	0.587	140	82.8	4	5.7	5	0
PBPB_ECOLI.1-60.__FCL_ECOLI__381aa	1	138	1	138	138	1	0.449	138	74.8	3.9	6	6	1
PBPB_ECOLI.1-60.__YNFH_ECOLI__344aa	1	137	1	137	137	1	0.302	137	67.5	6.6	6	5	1
PBPB_ECOLI.1-60.__MALI_ECOLI__402aa	1	136	1	136	136	2	0.393	136	72.2	3.8	5.8	8	2
PBPB_ECOLI.1-60.__MARA_ECOLI__187aa	1	136	1	136	136	4	0.387	134	72.1	3.8	5.7	6	1
PBPB_ECOLI.1-60.__NUDB_ECOLI__210aa	1	136	1	136	136	2	0.365	136	70.8	4.1	5.7	4	2
PBPB_ECOLI.1-60.__KBAY_ECOLI__346aa	1	133	1	133	133	4	0.478	133	76.9	3.4	5.7	5	1
PBPB_ECOLI.1-60.__RL34_ECOLI__106aa	1	133	1	133	133	4	0.308	133	68.2	7.3	5.6	8	3
PBPB_ECOLI.1-60.__YBCI_ECOLI__233aa	1	132	1	132	132	2	0.501	132	78.3	3.7	5.9	6	1
PBPB_ECOLI.1-60.__WECH_ECOLI__391aa	1	130	1	130	130	4	0.473	130	77	4.8	5.9	3	0
PBPB_ECOLI.1-60.__YEGJ_ECOLI__213aa	1	127	1	127	127	4	0.348	127	70.9	3.8	5.8	9	0
PBPB_ECOLI.1-60.__PRP3_ECOLI__313aa	1	127	1	127	127	4	0.407	127	73.9	5.7	5.7	9	2
PBPB_ECOLI.1-60.__ACPT_ECOLI__255aa	1	126	1	126	126	4	0.416	126	74.5	3.3	5.8	4	2
PBPB_ECOLI.46-60.__GLPQ_ECOLI__373aa	1	126	1	126	126	1	0.23	69	73.8	4	5.8	2	1
PBPB_ECOLI.46-60.__DPO3E_ECOLI__258aa	1	125	1	125	125	4	0.505	125	79.4	3.2	5.8	7	3
PBPB_ECOLI.1-60.__MUTT_ECOLI__189aa	1	125	1	125	125	4	0.255	125	66.2	5.7	5.8	2	3
PBPB_ECOLI.46-60.__COF_ECOLI__287aa	1	123	1	123	123	4	0.391	123	73.6	3.9	5.9	4	2
PBPB_ECOLI.1-60.__TRHO_ECOLI__410aa	1	122	1	122	122	4	0.292	122	68.6	5.2	5.9	6	0
PBPB_ECOLI.1-60.__YEDK_ECOLI__282aa	1	120	1	120	120	2	0.388	120	73.8	6.3	6	2	1
PBPB_ECOLI.46-60.__YHHW_ECOLI__246aa	1	119	1	119	119	1	0.582	119	85.2	2.6	5.6	3	2
PBPB_ECOLI.1-60.__MURI_ECOLI__345aa	1	119	1	119	119	4	0.377	119	73.4	4.2	6	4	2
PBPB_ECOLI.1-60.__TORD_ECOLI__259aa	1	117	1	117	117	4	0.522	117	81.5	4	5.8	5	0
PBPB_ECOLI.1-60.__EX3_ECOLI__328aa	1	117	1	117	117	2	0.3	85	74.6	4.4	5.5	4	2
PBPB_ECOLI.1-60.__YCAK_ECOLI__256aa	1	117	1	117	117	4	0.4	117	74.8	4.7	5.9	7	1
PBPB_ECOLI.1-60.__YCGX_ECOLI__194aa	1	115	1	115	115	1	0.429	115	76.6	3.6	5.8	4	1
PBPB_ECOLI.46-60.__PIMT_ECOLI__223aa	1	115	1	115	115	4	0.453	115	77.9	4.3	5.7	6	1
PBPB_ECOLI.46-60.__YJGR_ECOLI__515aa	1	115	1	115	115	4	0.396	115	74.9	5.2	5.7	4	3
PBPB_ECOLI.1-60.__YGIS_ECOLI__595aa	1	115	1	115	115	2	0.352	115	72.6	5.4	5.6	7	0
PBPB_ECOLI.1-60.__ECPE_ECOLI__296aa	1	114	1	114	114	4	0.526	114	82.2	2.5	5.9	3	0
PBPB_ECOLI.46-60.__NFRB_ECOLI__760aa	1	113	1	113	113	4	0.307	113	70.5	6.7	5.7	3	0
PBPB_ECOLI.46-60.__IOJAP_ECOLI__120aa	1	112	1	112	112	2	0.386	112	74.8	2.6	5.5	2	0
PBPB_ECOLI.1-60.__GLRX1_ECOLI__145aa	1	112	1	112	112	4	0.388	112	74.9	3.6	5.5	9	1
PBPB_ECOLI.1-60.__TRUC_ECOLI__320aa	1	111	1	111	111	4	0.216	111	65.4	7.2	5.8	3	3
PBPB_ECOLI.46-60.__YGGL_ECOLI__123aa	1	110	1	110	110	2	0.467	110	79.4	2.9	5.8	5	1
PBPB_ECOLI.1-60.__MIOC_ECOLI__207aa	1	110	1	110	110	2	0.259	110	68.2	4.5	5.8	4	0
PBPB_ECOLI.1-60.__PDXI_ECOLI__346aa	1	109	1	109	109	1	0.477	109	80.1	3	5.7	6	1
PBPB_ECOLI.1-60.__AEEP_ECOLI__381aa	1	106	1	106	106	4	0.579	106	87.1	2	5.8	4	1
PBPB_ECOLI.1-60.__RECC_ECOLI__1182aa	1	106	1	106	106	1	0.289	106	70.5	5	6.2	3	2
PBPB_ECOLI.1-60.__MURD_ECOLI__498aa	1	105	1	105	105	2	0.307	105	71.6	4.3	5.9	4	4
PBPB_ECOLI.46-60.__YDGD_ECOLI__288aa	1	104	1	104	104	4	0.146	57	70.1	4.8	5.8	2	0
PBPB_ECOLI.1-60.__YRAN_ECOLI__191aa	1	104	1	104	104	4	0.272	104	69.8	5.2	5.5	5	2
PBPB_ECOLI.1-60.__YGGP_ECOLI__485aa	1	103	1	103	103	2	0.284	103	70.6	5.8	5.8	2	1
PBPB_ECOLI.1-60.__YBAP_ECOLI__324aa	1	103	1	103	103	4	0.349	103	74.2	6.3	5.9	5	0
PBPB_ECOLI.1-60.__IOJAP_ECOLI__165aa	1	102	1	102	102	4	0.309	102	72.2	3.5	5.5	4	0
PBPB_ECOLI.1-60.__RSMF_ECOLI__539aa	1	102	1	102	102	1	0.409	102	77.5	5.4	5.7	5	3
PBPB_ECOLI.1-60.__INSH5_ECOLI__386aa	1	101	1	101	101	4	0.31	101	72.4	6.1	5.7	2	0
PBPB_ECOLI.46-60.__OPGC_ECOLI__400aa	1	99	1	99	99	2	0.315	99	73	4.3	5.9	4	1
PBPB_ECOLI.1-60.__YCGL_ECOLI__168aa	1	99	1	99	99	4	0.254	99	69.5	4.7	5.5	1	0
PBPB_ECOLI.1-60.__ILVI_ECOLI__634aa	1	99	1	99	99	4	0.356	99	75.2	7.8	5.8	3	0
PBPB_ECOLI.1-60.__GLPD_ECOLI__561aa	1	98	1	98	98	1	0.402	98	77.8	6.8	5.6	11	1
PBPB_ECOLI.46-60.__RIMM_ECOLI__197aa	1	97	1	97	97	2	0.344	97	74.9	4.1	5.7	6	2
PBPB_ECOLI.1-60.__DEGQ_ECOLI__515aa	1	96	1	96	96	4	0.237	96	68.9	6.1	5.7	3	0
PBPB_ECOLI.1-60.__YLBF_ECOLI__331aa	1	93	1	93	93	1	0.429	93	80.2	4.2	5.7	4	1
PBPB_ECOLI.1-60.__DHAS_ECOLI__427aa	1	93	1	93	93	1	0.197	65	72.4	5.2	5.8	6	1
PBPB_ECOLI.1-60.__GLRX3_ECOLI__143aa	1	92	1	92	92	4	0.295	92	73	4.2	5.6	9	0
PBPB_ECOLI.1-60.__PHNN_ECOLI__245aa	1	92	1	92	92	4	0.24	92	69.7	4.2	5.7	7	2
PBPB_ECOLI.1-60.__YJCO_ECOLI__289aa	1	92	1	92	92	4	0.262	92	71.1	6.4	5.9	2	0
PBPB_ECOLI.1-60.__YEIQ_ECOLI__548aa	1	91	1	91	91	4	0.279	91	72.3	3.9	6	5	4
PBPB_ECOLI.1-60.__THIH_ECOLI__437aa	1	91	1	91	91	4	0.323	91	74.8	7	5.5	4	1
PBPB_ECOLI.1-60.__FIME_ECOLI__258aa	1	89	1	89	89	2	0.267	89	71.9	5	5.7	6	4
PBPB_ECOLI.1-60.__YIGF_ECOLI__186aa	1	89	1	89	89	4	0.267	89	71.9	6.5	5.7	6	0
PBPB_ECOLI.46-60.__CITG_ECOLI__307aa	1	88	1	88	88	4	0.417	88	80.5	2.7	5.7	6	0
PBPB_ECOLI.1-60.__PTFB1_ECOLI__168aa	1	88	1	88	88	4	0.264	88	71.9	3.6	5.7	6	1
PBPB_ECOLI.1-60.__GCSH_ECOLI__189aa	1	88	1	88	88	4	0.274	88	72.5	5.1	5.7	4	1
PBPB_ECOLI.1-60.__CSDE_ECOLI__207aa	1	87	1	87	87	4	0.243	87	70.8	4.8	5.4	6	0
PBPB_ECOLI.1-60.__RTCA_ECOLI__398aa	1	85	1	85	85	1	0.283	85	73.6	3.9	5.8	3	0
PBPB_ECOLI.46-60.__TRKG_ECOLI__500aa	1	85	1	85	85	4	0.268	85	72.7	4.2	5.5	5	0
PBPB_ECOLI.1-60.__METB_ECOLI__446aa	1	85	1	85	85	4	0.353	85	77.6	5.8	5.7	2	1
PBPB_ECOLI.46-60.__THIO_ECOLI__124aa	1	84	1	84	84	4	0.284	84	73.9	4.1	5.7	1	0
PBPB_ECOLI.1-60.__RL33_ECOLI__115aa	1	84	1	84	84	4	0.2	84	68.4	4.6	5.7	1	2
PBPB_ECOLI.1-60.__YACC_ECOLI__175aa	1	84	1	84	84	1	0.178	84	66.7	5.4	5.9	4	1
PBPB_ECOLI.1-60.__YDHQ_ECOLI__478aa	1	84	1	84	84	4	0.253	84	72	7	5.5	2	1
PBPB_ECOLI.1-60.__YFJP_ECOLI__347aa	1	83	1	83	83	4	0.288	83	74.3	5.3	5.7	6	1
PBPB_ECOLI.1-60.__NAPH_ECOLI__347aa	1	83	1	83	83	2	0.195	83	68.2	11.7	5.5	3	2
PBPB_ECOLI.1-60.__KILR_ECOLI__133aa	1	82	1	82	82	1	0.284	82	74.3	3.8	5.9	3	1
PBPB_ECOLI.1-60.__YIDX_ECOLI__278aa	1	82	1	82	82	2	0.191	82	68.1	5.7	5.7	5	0
PBPB_ECOLI.1-60.__ARTP_ECOLI__302aa	1	82	1	82	82	4	0.305	82	75.5	6.4	5.7	3	0
PBPB_ECOLI.46-60.__MSRP_ECOLI__349aa	1	81	1	81	81	1	0.31	81	76	3.1	5.6	5	0
PBPB_ECOLI.1-60.__PGAC_ECOLI__501aa	1	81	1	81	81	4	0.246	81	72.1	6.1	6	4	1
PBPB_ECOLI.1-60.__YGBI_ECOLI__315aa	1	81	1	81	81	4	0.255	81	72.7	8.3	5.9	4	0
PBPB_ECOLI.1-60.__TORC_ECOLI__450aa	1	80	1	80	80	1	0.241	80	72	5.1	5.9	2	1
PBPB_ECOLI.1-60.__YHJB_ECOLI__260aa	1	79	1	79	79	2	0.195	79	69	3.2	5.8	7	0
PBPB_ECOLI.46-60.__PTFB1_ECOLI__123aa	1	79	1	79	79	4	0.284	79	74.9	4.3	5.8	1	1
PBPB_ECOLI.46-60.__PRP2_ECOLI__233aa	1	79	1	79	79	1	0.25	79	72.8	4.8	5.7	3	2
PBPB_ECOLI.1-60.__YFAP_ECOLI__318aa	1	79	1	79	79	1	0.217	79	70.6	5.2	5.6	2	0
PBPB_ECOLI.1-60.__DJLA_ECOLI__331aa	1	78	1	78	78	1	0.275	78	74.6	3.4	5.7	5	0
PBPB_ECOLI.46-60.__RLMI_ECOLI__411aa	1	77	1	77	77	1	0.245	77	72.9	3.4	5.8	2	2
PBPB_ECOLI.46-60.__RIBX_ECOLI__175aa	1	77	1	77	77	4	0.251	77	73.3	3.8	5.7	2	0
PBPB_ECOLI.1-60.__BTUE_ECOLI__243aa	1	77	1	77	77	1	0.256	77	73.6	4.9	5.6	5	1
PBPB_ECOLI.46-60.__YCJX_ECOLI__480aa	1	77	1	77	77	4	0.233	77	72.1	5.7	5.5	2	1
PBPB_ECOLI.1-60.__VES_ECOLI__251aa	1	77	1	77	77	4	0.215	77	70.9	5.9	5.5	4	2
PBPB_ECOLI.1-60.__YCBK_ECOLI__242aa	1	76	1	76	76	4	0.192	76	69.4	4.8	5.8	3	0
PBPB_ECOLI.46-60.__YCGB_ECOLI__525aa	1	75	1	75	75	4	0.317	75	77.8	3.9	5.7	4	0
PBPB_ECOLI.1-60.__FRVX_ECOLI__416aa	1	75	1	75	75	2	0.324	75	78.2	4.7	5.7	4	0
PBPB_ECOLI.46-60.__THIO2_ECOLI__154aa	1	75	1	75	75	4	0.261	75	74.4	6.2	5.6	2	0
PBPB_ECOLI.1-60.__SUBI_ECOLI__389aa	1	75	1	75	75	4	0.235	75	72.7	6.8	5.7	5	1
PBPB_ECOLI.1-60.__YBER_ECOLI__295aa	1	74	1	74	74	4	0.2	74	70.4	3.2	5.4	4	0
PBPB_ECOLI.46-60.__MAP1_ECOLI__279aa	1	74	1	74	74	4	0.322	74	78.3	4.7	5.9	3	0
PBPB_ECOLI.1-60.__RLUA_ECOLI__279aa	1	74	1	74	74	2	0.229	74	72.5	4.8	5.9	2	0
PBPB_ECOLI.1-60.__YECA_ECOLI__281aa	1	74	1	74	74	4	0.212	74	71.3	6.2	5.9	5	0
PBPB_ECOLI.1-60.__YGGT_ECOLI__248aa	1	74	1	74	74	1	0.175	74	68.4	7.5	5.7	4	0
PBPB_ECOLI.1-60.__YAAA_ECOLI__318aa	1	73	1	73	73	1	0.326	73	78.8	3.7	5.7	7	2
PBPB_ECOLI.1-60.__MSRB_ECOLI__197aa	1	73	1	73	73	4	0.278	73	75.9	4.7	5.5	1	3
PBPB_ECOLI.46-60.__HOLB_ECOLI__349aa	1	72	1	72	72	4	0.25	72	74.4	5	5.6	5	0
PBPB_ECOLI.1-60.__LIPA_ECOLI__381aa	1	72	1	72	72	1	0.237	72	73.5	7.8	5.4	3	2
PBPB_ECOLI.1-60.__INSA7_ECOLI__151aa	1	71	1	71	71	2	0.15	71	66.8	4.4	5.8	5	0
PBPB_ECOLI.1-60.__RSD_ECOLI__218aa	1	71	1	71	71	4	0.213	71	72.1	4.6	5.8	1	1
PBPB_ECOLI.1-60.__RBSD_ECOLI__199aa	1	71	1	71	71	2	0.204	71	71.4	5.3	5.7	3	1
PBPB_ECOLI.1-60.__FTSA_ECOLI__480aa	1	70	1	70	70	4	0.283	70	77	7.6	5.5	2	0
PBPB_ECOLI.1-60.__FIMB_ECOLI__260aa	1	69	1	69	69	2	0.194	69	71.1	5	5.8	4	0
PBPB_ECOLI.1-60.__MPRA_ECOLI__236aa	1	69	1	69	69	1	0.181	69	70.1	5.5	6	1	0
PBPB_ECOLI.1-60.__PAAX_ECOLI__376aa	1	68	1	68	68	2	0.196	68	71.5	4.5	6.2	2	0
PBPB_ECOLI.1-60.__YDIP_ECOLI__363aa	1	68	1	68	68	2	0.183	68	70.5	4.6	5.5	6	1
PBPB_ECOLI.1-60.__CYNT_ECOLI__279aa	1	68	1	68	68	4	0.278	68	77.2	7.2	5.6	4	0
PBPB_ECOLI.1-60.__OSME_ECOLI__172aa	1	67	1	67	67	2	0.203	67	72.3	3.9	5.7	3	0
PBPB_ECOLI.1-60.__YPEA_ECOLI__201aa	1	66	1	66	66	2	0.173	66	70.1	4.8	5.6	4	0
PBPB_ECOLI.1-60.__WAAU_ECOLI__417aa	1	66	1	66	66	1	0.138	66	66.8	5.7	6	1	3
PBPB_ECOLI.1-60.__ACPS_ECOLI__186aa	1	66	1	66	66	2	0.188	66	71.4	5.8	5.9	3	0
PBPB_ECOLI.1-60.__TTCA_ECOLI__371aa	1	66	1	66	66	1	0.129	66	65.8	6.9	5.7	3	0
PBPB_ECOLI.1-60.__YBHD_ECOLI__377aa	1	65	1	65	65	1	0.141	65	67.3	5.3	5.4	4	1
PBPB_ECOLI.1-60.__PHP_ECOLI__352aa	1	64	1	64	64	4	0.208	64	73.5	4.2	5.8	4	1
PBPB_ECOLI.46-60.__HYBA_ECOLI__343aa	1	63	1	63	63	1	0.351	63	83.1	2.6	5.8	2	0
PBPB_ECOLI.1-60.__POTH_ECOLI__377aa	1	63	1	63	63	4	0.214	63	74.2	6	5.6	2	1
PBPB_ECOLI.1-60.__SUCD_ECOLI__349aa	1	63	1	63	63	4	0.186	63	72	7.6	5.9	3	0
PBPB_ECOLI.1-60.__VSR_ECOLI__216aa	1	62	1	62	62	4	0.221	62	75	4.5	5.9	2	0
PBPB_ECOLI.1-60.__IDNK_ECOLI__247aa	1	61	1	61	61	4	0.163	61	70.6	3.4	5.8	1	1
PBPB_ECOLI.46-60.__HEMG_ECOLI__196aa	1	61	1	61	61	2	0.2	61	73.7	4.5	5.7	2	2
PBPB_ECOLI.1-60.__AROA_ECOLI__487aa	1	61	1	61	61	2	0.14	61	68.3	4.6	5.7	8	2
PBPB_ECOLI.1-60.__BIOC_ECOLI__311aa	1	61	1	61	61	1	0.147	61	69	4.6	5.8	1	2
PBPB_ECOLI.1-60.__SSB_ECOLI__238aa	1	61	1	61	61	4	0.17	61	71.2	4.8	5.7	1	0
PBPB_ECOLI.1-60.__RIHC_ECOLI__364aa	1	61	1	61	61	2	0.185	61	72.5	6.1	5.7	3	1
PBPB_ECOLI.1-60.__NFUA_ECOLI__251aa	1	61	1	61	61	4	0.186	61	72.6	6.5	5.5	3	1
PBPB_ECOLI.1-60.__YHHW_ECOLI__291aa	1	60	1	60	60	1	0.192	60	73.4	4.2	5.6	2	1
PBPB_ECOLI.1-60.__RNPA_ECOLI__179aa	1	59	1	59	59	1	0.14	59	68.8	4.2	5.5	3	0
PBPB_ECOLI.1-60.__CBRB_ECOLI__215aa	1	59	1	59	59	1	0.134	59	68.2	5.5	5.4	3	2
PBPB_ECOLI.1-60.__LOLB_ECOLI__267aa	1	59	1	59	59	1	0.165	59	71.3	5.5	5.5	3	2
PBPB_ECOLI.46-60.__YFBL_ECOLI__338aa	1	59	1	59	59	4	0.08	33	70.4	5.5	5.5	1	0
PBPB_ECOLI.46-60.__CLPS_ECOLI__121aa	1	59	1	59	59	2	0.201	59	74.4	6.3	5.5	3	0
PBPB_ECOLI.1-60.__YCBF_ECOLI__296aa	1	59	1	59	59	4	0.19	59	73.5	9.6	5.4	4	0
PBPB_ECOLI.46-60.__SPED_ECOLI__279aa	1	58	1	58	58	1	0.149	58	70.1	4.1	5.8	2	1
PBPB_ECOLI.46-60.__SFGH1_ECOLI__292aa	1	58	1	58	58	1	0.192	58	74	4.3	5.4	3	0
PBPB_ECOLI.1-60.__INSA2_ECOLI__151aa	1	58	1	58	58	2	0.119	58	66.7	4.6	5.5	3	0
PBPB_ECOLI.1-60.__FABZ_ECOLI__211aa	1	58	1	58	58	1	0.167	58	71.8	6.8	5.5	2	0
PBPB_ECOLI.1-60.__SIXA_ECOLI__221aa	1	57	1	57	57	1	0.188	57	74	3.9	5.8	3	4
PBPB_ECOLI.1-60.__TUSE_ECOLI__169aa	1	57	1	57	57	2	0.127	57	68	4.6	5.5	3	0
PBPB_ECOLI.1-60.__YKFA_ECOLI__347aa	1	57	1	57	57	4	0.191	57	74.2	5.6	5.6	5	1
PBPB_ECOLI.46-60.__PRMB_ECOLI__325aa	1	56	1	56	56	4	0.161	56	71.9	4.8	5.9	2	0
PBPB_ECOLI.46-60.__RSPB_ECOLI__354aa	1	56	1	56	56	2	0.093	37	70.9	5	5.9	1	0
PBPB_ECOLI.1-60.__PRMB_ECOLI__370aa	1	56	1	56	56	4	0.167	56	72.4	5.8	6.1	1	0
PBPB_ECOLI.46-60.__MNMA_ECOLI__383aa	1	56	1	56	56	1	0.126	56	68.1	6.5	5.7	3	0
PBPB_ECOLI.46-60.__6PGD_ECOLI__483aa	1	56	1	56	56	4	0.192	56	74.6	6.7	5.8	2	0
PBPB_ECOLI.1-60.__ZUR_ECOLI__231aa	1	55	1	55	55	1	0.173	55	73.3	4.7	5.4	5	0
PBPB_ECOLI.1-60.__INSD1_ECOLI__361aa	1	55	1	55	55	4	0.15	55	71.1	5	5.6	3	0
PBPB_ECOLI.1-60.__YEHS_ECOLI__216aa	1	55	1	55	55	4	0.159	55	72	5	5.7	4	1
PBPB_ECOLI.1-60.__YBDD_ECOLI__125aa	1	55	1	55	55	4	0.083	55	62	5.1	5.4	3	2
PBPB_ECOLI.1-60.__PSRP_ECOLI__337aa	1	55	1	55	55	4	0.123	55	68.1	5.4	5.7	4	0
PBPB_ECOLI.1-60.__PGAB_ECOLI__732aa	1	55	1	55	55	2	0.143	55	70.4	6	5.6	2	1
PBPB_ECOLI.1-60.__EUTJ_ECOLI__338aa	1	55	1	55	55	4	0.136	55	69.6	9.2	6	1	1
PBPB_ECOLI.46-60.__YFDS_ECOLI__135aa	1	54	1	54	54	1	0.125	54	68.7	5.6	5.6	3	0
PBPB_ECOLI.1-60.__PHNP_ECOLI__312aa	1	53	1	53	53	4	0.158	53	72.6	3.9	5.9	3	3
PBPB_ECOLI.1-60.__CNU_ECOLI__131aa	1	53	1	53	53	4	0.145	53	71.2	4.4	5.6	0	1
PBPB_ECOLI.1-60.__RL25_ECOLI__154aa	1	53	1	53	53	2	0.126	53	69.1	4.9	5.4	4	0
PBPB_ECOLI.1-60.__RSMB_ECOLI__489aa	1	53	1	53	53	2	0.153	53	72.1	5.7	6.2	1	1
PBPB_ECOLI.1-60.__ASPA_ECOLI__538aa	1	53	1	53	53	1	0.184	53	75	6.2	5.9	3	1
PBPB_ECOLI.1-60.__YEHK_ECOLI__165aa	1	53	1	53	53	2	0.116	53	67.8	7.7	5.8	3	0
PBPB_ECOLI.1-60.__DXR_ECOLI__458aa	1	53	1	53	53	4	0.141	53	70.8	7.8	5.3	3	1
PBPB_ECOLI.46-60.__CUTA_ECOLI__127aa	1	52	1	52	52	4	0.159	52	73	3.6	4.9	6	0
PBPB_ECOLI.46-60.__OPDA_ECOLI__695aa	1	52	1	52	52	2	0.17	52	74.1	4.2	5.7	2	0
PBPB_ECOLI.46-60.__6PGL_ECOLI__346aa	1	52	1	52	52	4	0.211	52	77.6	4.2	5.8	1	0
PBPB_ECOLI.1-60.__PTH_ECOLI__254aa	1	52	1	52	52	4	0.164	52	73.5	5.3	5.4	3	0
PBPB_ECOLI.1-60.__OXYR_ECOLI__365aa	1	52	1	52	52	2	0.135	52	70.5	5.6	5.4	2	0
PBPB_ECOLI.1-60.__RUSA_ECOLI__180aa	1	52	1	52	52	4	0.079	33	70.2	5.8	5	4	1
PBPB_ECOLI.1-60.__YCGR_ECOLI__304aa	1	52	1	52	52	4	0.162	52	73.3	8.2	5.8	2	0
PBPB_ECOLI.1-60.__YFGD_ECOLI__179aa	1	51	1	51	51	4	0.144	51	71.8	4.7	5.3	2	1
PBPB_ECOLI.1-60.__FLAW_ECOLI__233aa	1	51	1	51	51	2	0.144	51	71.8	4.8	5.5	1	2
PBPB_ECOLI.1-60.__PFLC_ECOLI__352aa	1	51	1	51	51	2	0.133	51	70.6	5.6	5.7	2	0
PBPB_ECOLI.1-60.__SCPB_ECOLI__321aa	1	51	1	51	51	4	0.143	51	71.7	6.9	5.8	2	1
PBPB_ECOLI.1-60.__KPRS_ECOLI__375aa	1	50	1	50	50	4	0.14	50	71.7	5.7	5.7	6	1
PBPB_ECOLI.1-60.__YGID_ECOLI__331aa	1	50	1	50	50	1	0.068	26	72.5	5.8	5.4	0	2
PBPB_ECOLI.1-60.__SPY_ECOLI__221aa	1	50	1	50	50	4	0.101	50	66.7	6	5.9	1	1
PBPB_ECOLI.1-60.__YCFS_ECOLI__380aa	1	50	1	50	50	2	0.105	50	67.3	6.4	5.7	2	1
PBPB_ECOLI.1-60.__YCGB_ECOLI__570aa	1	50	1	50	50	4	0.091	50	65.1	7.4	5.4	5	1
PBPB_ECOLI.1-60.__CSPH_ECOLI__130aa	1	49	1	49	49	4	0.091	49	65.4	5.4	5.6	0	0
PBPB_ECOLI.46-60.__GLUQ_ECOLI__323aa	1	48	1	48	48	1	0.21	48	79.1	4.4	5.8	1	0
PBPB_ECOLI.1-60.__YJAH_ECOLI__291aa	1	48	1	48	48	2	0.126	48	70.9	5.1	5.7	2	0
PBPB_ECOLI.1-60.__YDFZ_ECOLI__127aa	1	48	1	48	48	4	0.111	48	68.8	6	5.7	0	0
PBPB_ECOLI.1-60.__SIRB1_ECOLI__329aa	1	48	1	48	48	4	0.169	48	75.5	6.1	5.7	5	0
PBPB_ECOLI.1-60.__LFTR_ECOLI__294aa	1	48	1	48	48	2	0.061	27	69.4	6.6	5.7	1	1
PBPB_ECOLI.1-60.__DEF_ECOLI__229aa	1	48	1	48	48	4	0.081	30	72.8	8.3	5.7	0	0
PBPB_ECOLI.1-60.__YDIO_ECOLI__443aa	1	47	1	47	47	4	0.127	47	71.4	3.7	5.6	1	1
PBPB_ECOLI.46-60.__YBEU_ECOLI__250aa	1	47	1	47	47	1	0.128	47	71.5	4.1	5.6	1	0
PBPB_ECOLI.1-60.__GMHA_ECOLI__252aa	1	47	1	47	47	2	0.147	47	73.7	4.4	5.4	6	1
PBPB_ECOLI.1-60.__RRAB_ECOLI__198aa	1	47	1	47	47	4	0.102	47	67.9	4.6	5.8	3	1
PBPB_ECOLI.1-60.__INTD_ECOLI__447aa	1	47	1	47	47	4	0.089	47	65.7	5.9	6.1	2	1
PBPB_ECOLI.46-60.__FHUD_ECOLI__311aa	1	46	1	46	46	2	0.143	46	73.7	3.9	5.4	1	1
PBPB_ECOLI.46-60.__HYAF_ECOLI__300aa	1	46	1	46	46	2	0.134	46	72.6	4.3	5.7	1	0
PBPB_ECOLI.46-60.__YFFQ_ECOLI__140aa	1	46	1	46	46	4	0.092	46	66.7	5.7	6	0	0
PBPB_ECOLI.1-60.__FPG_ECOLI__329aa	1	45	1	45	45	4	0.106	45	69.3	4.8	5.6	3	2
PBPB_ECOLI.1-60.__YDIV_ECOLI__297aa	1	45	1	45	45	4	0.119	45	71.2	5.2	6	1	0
PBPB_ECOLI.46-60.__BDCR_ECOLI__212aa	1	45	1	45	45	4	0.116	45	70.7	6.2	5.7	1	0
PBPB_ECOLI.1-60.__RLME_ECOLI__269aa	1	43	1	43	43	4	0.096	43	68.5	4.4	5.6	1	2
PBPB_ECOLI.1-60.__GLNB_ECOLI__172aa	1	43	1	43	43	4	0.086	43	66.7	6.2	5.8	1	2
PBPB_ECOLI.1-60.__YIIQ_ECOLI__259aa	1	42	1	42	42	2	0.101	42	69.8	3.2	5.4	3	1
PBPB_ECOLI.1-60.__DKSA_ECOLI__211aa	1	42	1	42	42	4	0.1	42	69.6	4.4	5.7	3	1
PBPB_ECOLI.1-60.__MASY_ECOLI__593aa	1	42	1	42	42	4	0.071	27	72.4	5	5.6	1	0
PBPB_ECOLI.1-60.__THGA_ECOLI__263aa	1	42	1	42	42	4	0.13	42	73.9	5.2	5.7	1	1
PBPB_ECOLI.1-60.__GLNK_ECOLI__172aa	1	42	1	42	42	4	0.081	42	66.1	6	5.8	3	2
PBPB_ECOLI.1-60.__RL7_ECOLI__181aa	1	42	1	42	42	4	0.094	42	68.6	6.2	5.4	1	0
PBPB_ECOLI.1-60.__RPIR_ECOLI__356aa	1	42	1	42	42	1	0.099	42	69.5	7.9	5.4	2	1
PBPB_ECOLI.1-60.__ENTD_ECOLI__266aa	1	41	1	41	41	4	0.115	41	72.3	3.3	5.8	1	0
PBPB_ECOLI.46-60.__YCFL_ECOLI__140aa	1	41	1	41	41	2	0.117	41	72.6	4.8	5.7	0	0
PBPB_ECOLI.46-60.__BCSE_ECOLI__538aa	1	41	1	41	41	1	0.129	41	74.2	5.9	5.1	3	0
PBPB_ECOLI.1-60.__RL11_ECOLI__202aa	1	40	1	40	40	4	0.099	40	70.4	4.5	5.5	2	0
PBPB_ECOLI.1-60.__MSRQ_ECOLI__271aa	1	40	1	40	40	1	0.097	40	70	5.2	5.6	5	1
PBPB_ECOLI.1-60.__ENGB_ECOLI__270aa	1	40	1	40	40	4	0.091	40	69	7.2	5.1	2	0
PBPB_ECOLI.46-60.__FLID_ECOLI__483aa	1	39	1	39	39	4	0.103	39	71.5	3.5	6	2	0
PBPB_ECOLI.46-60.__SIRB1_ECOLI__284aa	1	39	1	39	39	2	0.109	39	72.4	5.9	5.3	3	1
PBPB_ECOLI.1-60.__YQEF_ECOLI__453aa	1	39	1	39	39	1	0.143	39	77	8.1	5.8	2	0
PBPB_ECOLI.1-60.__RISA_ECOLI__273aa	1	38	1	38	38	4	0.114	38	73.7	6.9	5.8	3	0
PBPB_ECOLI.46-60.__DDPX_ECOLI__208aa	1	37	1	37	37	1	0.097	37	71.6	4.7	5.4	0	2
PBPB_ECOLI.46-60.__YJFM_ECOLI__227aa	1	37	1	37	37	4	0.084	37	69.2	5.9	5.9	0	1
PBPB_ECOLI.1-60.__YDFA_ECOLI__111aa	1	36	1	36	36	1	0.076	36	68	4	5	3	0
PBPB_ECOLI.46-60.__MLTD_ECOLI__467aa	1	36	1	36	36	4	0.092	36	71.2	5	5.3	3	0
PBPB_ECOLI.1-60.__FLIZ_ECOLI__243aa	1	36	1	36	36	2	0.114	36	74.8	7.2	5.9	0	0
PBPB_ECOLI.46-60.__PHYDA_ECOLI__476aa	1	35	1	35	35	4	0.099	35	73.1	4.1	5.6	0	0
PBPB_ECOLI.1-60.__HCAC_ECOLI__166aa	1	35	1	35	35	4	0.096	35	72.5	5.4	5.5	0	1
PBPB_ECOLI.46-60.__ARGA_ECOLI__458aa	1	35	1	35	35	2	0.087	35	70.9	5.6	5	2	0
PBPB_ECOLI.46-60.__YFJT_ECOLI__170aa	1	35	1	35	35	1	0.094	35	72.1	6.9	6.1	0	0
PBPB_ECOLI.1-60.__IDH_ECOLI__476aa	1	34	1	34	34	1	0.072	34	68.1	6.2	5.9	2	0
PBPB_ECOLI.1-60.__RNG_ECOLI__549aa	1	34	1	34	34	2	0.079	34	69.7	7.1	5.8	0	0
PBPB_ECOLI.1-60.__YADV_ECOLI__306aa	1	34	1	34	34	4	0.081	34	70.1	10.6	5.4	3	1
PBPB_ECOLI.1-60.__YAFP_ECOLI__210aa	1	33	1	33	33	4	0.083	33	71.1	3.9	6.1	1	0
PBPB_ECOLI.1-60.__DAPB_ECOLI__333aa	1	33	1	33	33	4	0.078	33	70.1	4.3	5.9	0	0
PBPB_ECOLI.46-60.__IDNO_ECOLI__269aa	1	33	1	33	33	1	0.084	33	71.3	4.5	5.8	1	0
PBPB_ECOLI.46-60.__RECX_ECOLI__181aa	1	33	1	33	33	4	0.083	33	71.1	5.5	5.8	2	0
PBPB_ECOLI.46-60.__YFEO_ECOLI__433aa	1	33	1	33	33	2	0.091	33	72.8	7.9	5.5	3	1
PBPB_ECOLI.1-60.__PANZ_ECOLI__187aa	1	33	1	33	33	2	0.058	33	64.5	8	5.6	2	0
PBPB_ECOLI.46-60.__PRMC_ECOLI__292aa	1	32	1	32	32	2	0.086	32	72.5	4	5.6	2	0
PBPB_ECOLI.46-60.__DKGB_ECOLI__282aa	1	32	1	32	32	4	0.083	32	71.9	4.2	5.2	2	0
PBPB_ECOLI.46-60.__MEPS_ECOLI__203aa	1	32	1	32	32	1	0.079	32	71	4.5	5.2	1	0
PBPB_ECOLI.1-60.__SSUD_ECOLI__441aa	1	32	1	32	32	1	0.084	32	72	5.1	6	2	0
PBPB_ECOLI.46-60.__3MG1_ECOLI__202aa	1	31	1	31	31	1	0.083	31	72.5	2.9	5.6	1	0
PBPB_ECOLI.1-60.__ABGB_ECOLI__541aa	1	31	1	31	31	2	0.104	31	76.5	4.3	5.5	2	0
PBPB_ECOLI.1-60.__YEAR_ECOLI__179aa	1	31	1	31	31	4	0.071	31	69.7	4.6	5.6	1	1
PBPB_ECOLI.1-60.__FES_ECOLI__460aa	1	31	1	31	31	2	0.067	31	68.5	4.8	5.9	0	0
PBPB_ECOLI.1-60.__NRFC_ECOLI__283aa	1	31	1	31	31	1	0.079	31	71.6	4.9	5.5	2	0
PBPB_ECOLI.1-60.__YNCG_ECOLI__265aa	1	31	1	31	31	2	0.08	31	71.8	5.4	5.6	1	0
PBPB_ECOLI.1-60.__GSTB_ECOLI__268aa	1	30	1	30	30	4	0.078	30	71.9	4.9	5.8	2	2
PBPB_ECOLI.1-60.__RL17_ECOLI__187aa	1	30	1	30	30	4	0.068	30	69.4	4.9	5.7	0	0
PBPB_ECOLI.1-60.__LYSR_ECOLI__371aa	1	30	1	30	30	2	0.066	30	69	6.1	5.4	3	0
PBPB_ECOLI.1-60.__NANQ_ECOLI__214aa	1	29	1	29	29	1	0.076	29	72.3	3.7	5.7	3	2
PBPB_ECOLI.1-60.__MARR_ECOLI__204aa	1	29	1	29	29	2	0.069	29	70.4	3.9	5.8	3	1
PBPB_ECOLI.46-60.__AES_ECOLI__334aa	1	29	1	29	29	1	0.083	29	73.8	4.1	6.3	1	0
PBPB_ECOLI.46-60.__YBER_ECOLI__250aa	1	29	1	29	29	2	0.063	29	68.6	5.1	5.5	3	0
PBPB_ECOLI.1-60.__DECR_ECOLI__212aa	1	29	1	29	29	1	0.089	29	75.2	12	5.5	2	0
PBPB_ECOLI.46-60.__DMSC_ECOLI__302aa	1	28	1	28	28	4	0.066	28	70.4	4.5	5.4	0	0
PBPB_ECOLI.46-60.__YCDY_ECOLI__199aa	1	28	1	28	28	1	0.069	28	71.2	5.5	5.5	3	0
PBPB_ECOLI.1-60.__PTSN_ECOLI__223aa	1	28	1	28	28	1	0.067	28	70.5	5.8	5.8	0	0
PBPB_ECOLI.1-60.__RS14_ECOLI__161aa	1	28	1	28	28	2	0.063	28	69.4	6.5	5.4	2	0
PBPB_ECOLI.46-60.__YIIX_ECOLI__217aa	1	28	1	28	28	2	0.07	28	71.4	7.3	5.7	0	1
PBPB_ECOLI.1-60.__YJFI_ECOLI__193aa	1	28	1	28	28	4	0.064	28	69.7	8.9	6	0	0
PBPB_ECOLI.1-60.__PNCC_ECOLI__225aa	1	27	1	27	27	1	0.063	27	70	4.8	5.8	2	1
PBPB_ECOLI.1-60.__GSTA_ECOLI__261aa	1	27	1	27	27	4	0.071	27	72.5	4.9	5.7	1	0
PBPB_ECOLI.1-60.__HIPB_ECOLI__148aa	1	27	1	27	27	4	0.069	27	72	4.9	5.3	1	0
PBPB_ECOLI.46-60.__YNCG_ECOLI__220aa	1	27	1	27	27	2	0.069	27	71.9	5	5.8	0	0
PBPB_ECOLI.1-60.__RLMB_ECOLI__303aa	1	27	1	27	27	4	0.074	27	73.2	6.4	5.2	2	0
PBPB_ECOLI.1-60.__PITA_ECOLI__559aa	1	27	1	27	27	4	0.053	27	66.4	9.1	5.6	2	0
PBPB_ECOLI.1-60.__HYI_ECOLI__318aa	1	26	1	26	26	2	0.07	26	73.2	4.7	5.3	2	0
PBPB_ECOLI.1-60.__YGIN_ECOLI__164aa	1	26	1	26	26	4	0.07	26	73	4.8	5.8	1	0
PBPB_ECOLI.46-60.__LFTR_ECOLI__249aa	1	26	1	26	26	4	0.061	26	70.4	5	5.2	1	1
PBPB_ECOLI.1-60.__YDDM_ECOLI__154aa	1	26	1	26	26	4	0.07	26	73.1	5.2	5.7	1	0
PBPB_ECOLI.1-60.__SHOB_ECOLI__86aa	1	26	1	26	26	4	0.049	26	65.5	6.4	4.4	2	0
PBPB_ECOLI.1-60.__YIBF_ECOLI__262aa	1	26	1	26	26	4	0.06	26	70	6.9	5.5	2	1
PBPB_ECOLI.1-60.__SUTR_ECOLI__238aa	1	25	1	25	25	4	0.068	25	73.5	4	5.3	0	0
PBPB_ECOLI.46-60.__ALSE_ECOLI__246aa	1	25	1	25	25	2	0.057	25	69.8	5.1	5.6	1	0
PBPB_ECOLI.1-60.__FUMD_ECOLI__129aa	1	25	1	25	25	4	0.056	25	69.2	5.1	5.2	3	0
PBPB_ECOLI.46-60.__YBDF_ECOLI__137aa	1	25	1	25	25	2	0.064	25	72.2	6	5.8	0	0
PBPB_ECOLI.1-60.__LGOD_ECOLI__400aa	1	25	1	25	25	1	0.056	25	69.2	6.5	5.4	1	0
PBPB_ECOLI.1-60.__YNBD_ECOLI__490aa	1	25	1	25	25	2	0.059	25	70.3	13.8	5.4	1	0
PBPB_ECOLI.1-60.__YDAS_ECOLI__158aa	1	24	1	24	24	2	0.056	24	70.1	4.6	4.9	1	0
PBPB_ECOLI.1-60.__YKGJ_ECOLI__169aa	1	24	1	24	24	4	0.057	24	70.5	4.8	6	1	0
PBPB_ECOLI.1-60.__CBRC_ECOLI__255aa	1	24	1	24	24	2	0.053	24	69	5.6	5.7	1	0
PBPB_ECOLI.1-60.__PTPB2_ECOLI__217aa	1	24	1	24	24	2	0.06	24	71.7	7.2	5.5	1	0
PBPB_ECOLI.1-60.__RIMM_ECOLI__242aa	1	23	1	23	23	2	0.055	23	71	3.7	5.8	2	1
PBPB_ECOLI.1-60.__YBCO_ECOLI__156aa	1	23	1	23	23	4	0.05	23	68.8	4.7	5.4	1	0
PBPB_ECOLI.1-60.__MEPH_ECOLI__331aa	1	23	1	23	23	4	0.065	23	74.3	6.2	5.4	2	0
PBPB_ECOLI.1-60.__ULAB_ECOLI__161aa	1	23	1	23	23	2	0.041	23	63.5	6.3	4.9	0	0
PBPB_ECOLI.1-60.__CYSJ_ECOLI__659aa	1	23	1	23	23	1	0.059	23	72.4	8	5.8	0	0
PBPB_ECOLI.1-60.__HIS2_ECOLI__263aa	1	23	1	23	23	2	0.064	23	74	9	5.9	0	0
PBPB_ECOLI.1-60.__PHNO_ECOLI__204aa	1	22	1	22	22	4	0.051	22	69.9	4	5.1	1	0
PBPB_ECOLI.1-60.__SOXS_ECOLI__167aa	1	22	1	22	22	2	0.051	22	70	4.1	5.5	2	0
PBPB_ECOLI.1-60.__YFIE_ECOLI__353aa	1	22	1	22	22	4	0.047	22	68	4.8	5.4	2	0
PBPB_ECOLI.46-60.__GFCB_ECOLI__229aa	1	22	1	22	22	1	0.05	22	69.8	5.2	5.5	2	0
PBPB_ECOLI.46-60.__YGGP_ECOLI__440aa	1	22	1	22	22	1	0.055	22	71.7	6.1	5.3	2	0
PBPB_ECOLI.1-60.__YMIB_ECOLI__94aa	1	22	1	22	22	4	0.035	22	60.4	8.7	5.9	0	0
PBPB_ECOLI.1-60.__KDGK_ECOLI__369aa	1	22	1	22	22	4	0.06	22	73.6	10	5.2	0	0
PBPB_ECOLI.1-60.__YGGL_ECOLI__168aa	1	21	1	21	21	2	0.054	21	72.4	4.2	5	3	1
PBPB_ECOLI.1-60.__ATL_ECOLI__189aa	1	21	1	21	21	4	0.052	21	71.8	4.8	5.1	1	0
PBPB_ECOLI.46-60.__YRHB_ECOLI__109aa	1	21	1	21	21	2	0.046	21	68.5	5.4	5.4	1	0
PBPB_ECOLI.1-60.__YQFA_ECOLI__279aa	1	21	1	21	21	4	0.043	21	67	5.7	5.6	2	1
PBPB_ECOLI.46-60.__ERA_ECOLI__316aa	1	21	1	21	21	4	0.041	21	65.6	7	5.5	1	0
PBPB_ECOLI.1-60.__MBHM_ECOLI__627aa	1	21	1	21	21	1	0.055	21	72.9	8.5	5.7	0	2
PBPB_ECOLI.1-60.__RHO_ECOLI__479aa	1	21	1	21	21	1	0.049	21	70.4	8.9	5.6	0	0
PBPB_ECOLI.1-60.__YNJI_ECOLI__406aa	1	20	1	20	20	4	0.043	20	68.2	4	5.5	1	0
PBPB_ECOLI.46-60.__HPRR_ECOLI__238aa	1	20	1	20	20	2	0.048	20	70.7	4.2	5.6	0	0
PBPB_ECOLI.1-60.__INSA1_ECOLI__151aa	1	20	1	20	20	2	0.039	20	65.5	4.2	5.4	1	0
PBPB_ECOLI.1-60.__TRMO_ECOLI__295aa	1	20	1	20	20	1	0.044	20	68.5	4.6	5.3	1	0
PBPB_ECOLI.1-60.__YRBL_ECOLI__270aa	1	20	1	20	20	1	0.045	20	69.5	5.3	5.4	2	0
PBPB_ECOLI.46-60.__DMSA_ECOLI__829aa	1	20	1	20	20	1	0.051	20	72.5	6.5	6	1	1
PBPB_ECOLI.1-60.__PLIG_ECOLI__193aa	1	20	1	20	20	4	0.047	20	70.5	6.8	5.3	0	0
PBPB_ECOLI.46-60.__NAGZ_ECOLI__356aa	1	20	1	20	20	2	0.053	20	73.1	7.8	5.8	0	0
PBPB_ECOLI.46-60.__TSAE_ECOLI__168aa	1	19	1	19	19	1	0.059	19	76.9	3.3	5.4	1	2
PBPB_ECOLI.46-60.__YIBN_ECOLI__158aa	1	19	1	19	19	4	0.042	19	68.8	4.9	5.6	1	0
PBPB_ECOLI.46-60.__HCAC_ECOLI__121aa	1	19	1	19	19	2	0.048	19	72.3	5	6	1	1
PBPB_ECOLI.46-60.__LGOD_ECOLI__355aa	1	19	1	19	19	1	0.044	19	69.7	5.1	6.3	0	0
PBPB_ECOLI.46-60.__NUDK_ECOLI__206aa	1	19	1	19	19	1	0.045	19	70.5	5.2	6.2	0	0
PBPB_ECOLI.46-60.__YOEB_ECOLI__99aa	1	19	1	19	19	4	0.046	19	71	5.4	6.2	0	0
PBPB_ECOLI.1-60.__RSMJ_ECOLI__310aa	1	19	1	19	19	4	0.041	19	68.2	6	5.6	0	1
PBPB_ECOLI.1-60.__QUEE_ECOLI__283aa	1	19	1	19	19	4	0.043	19	69.1	6.2	5.5	0	0
PBPB_ECOLI.46-60.__FDHD_ECOLI__292aa	1	19	1	19	19	4	0.045	19	70.6	6.2	5.1	0	1
PBPB_ECOLI.1-60.__YOAK_ECOLI__92aa	1	19	1	19	19	4	0.037	19	65	7.9	5.2	0	0
PBPB_ECOLI.1-60.__YBIR_ECOLI__432aa	1	19	1	19	19	1	0.04	19	67.6	9.6	5.3	2	0
PBPB_ECOLI.1-60.__IF3_ECOLI__240aa	1	18	1	18	18	2	0.04	18	68.2	4.7	5.3	2	0
PBPB_ECOLI.1-60.__APPY_ECOLI__309aa	1	18	1	18	18	2	0.043	18	70.3	5.1	5.6	2	0
PBPB_ECOLI.1-60.__YBGC_ECOLI__194aa	1	18	1	18	18	1	0.045	18	71.8	6.2	5.1	0	0
PBPB_ECOLI.1-60.__ISPG_ECOLI__432aa	1	18	1	18	18	4	0.046	18	72.4	9.3	6	1	0
PBPB_ECOLI.1-60.__CPXR_ECOLI__292aa	1	18	1	18	18	1	0.044	18	71.3	12.4	5.6	1	0
PBPB_ECOLI.1-60.__YHFA_ECOLI__194aa	1	17	1	17	17	1	0.043	17	71.7	3.6	5.8	0	0
PBPB_ECOLI.1-60.__CHEY_ECOLI__189aa	1	17	1	17	17	4	0.042	17	71.1	4.6	5.1	0	0
PBPB_ECOLI.46-60.__FKBB_ECOLI__221aa	1	16	1	16	16	4	0.04	16	71.4	5.9	5.5	0	0
PBPB_ECOLI.46-60.__YJFK_ECOLI__234aa	1	16	1	16	16	1	0.037	16	68.6	6	6	0	0
PBPB_ECOLI.1-60.__SELU_ECOLI__424aa	1	16	1	16	16	2	0.037	16	69.1	6.1	6.1	1	0
PBPB_ECOLI.1-60.__YIHM_ECOLI__386aa	1	16	1	16	16	1	0.04	16	71.2	6.2	6.2	0	0
PBPB_ECOLI.1-60.__TREF_ECOLI__609aa	1	16	1	16	16	1	0.04	16	71.2	6.4	5.2	1	1
PBPB_ECOLI.46-60.__YJEJ_ECOLI__304aa	1	16	1	16	16	4	0.039	16	70.3	6.9	5.8	0	0
PBPB_ECOLI.46-60.__ZUR_ECOLI__186aa	1	16	1	16	16	2	0.041	16	72.5	7.5	6.3	0	1
PBPB_ECOLI.46-60.__INSJ_ECOLI__188aa	1	16	1	16	16	2	0.038	16	70.1	7.6	4.4	3	0
PBPB_ECOLI.46-60.__USPE_ECOLI__331aa	1	16	1	16	16	4	0.038	16	69.7	8.2	5	0	0
PBPB_ECOLI.46-60.__YCAK_ECOLI__211aa	1	16	1	16	16	2	0.036	16	67.8	11.8	6	1	0
PBPB_ECOLI.1-60.__FADH_ECOLI__732aa	1	15	1	15	15	1	0.038	15	71.2	6.1	6.2	0	0
PBPB_ECOLI.46-60.__RIR4_ECOLI__334aa	1	15	1	15	15	1	0.042	15	74.5	6.2	5.9	0	0
PBPB_ECOLI.1-60.__PURU_ECOLI__340aa	1	14	1	14	14	4	0.034	14	69.6	5.1	5.4	1	1
PBPB_ECOLI.1-60.__YDIQ_ECOLI__314aa	1	14	1	14	14	4	0.033	14	69	5.2	5	1	0
PBPB_ECOLI.46-60.__FOLB_ECOLI__137aa	1	14	1	14	14	2	0.033	14	68.6	5.8	5.3	0	0
PBPB_ECOLI.1-60.__RL32_ECOLI__117aa	1	14	1	14	14	4	0.033	14	68.4	6.6	5.2	1	0
PBPB_ECOLI.46-60.__RTCB_ECOLI__423aa	1	14	1	14	14	1	0.033	14	68.4	6.9	5	1	0
PBPB_ECOLI.1-60.__YNID_ECOLI__95aa	1	14	1	14	14	1	0.03	14	64	7.6	6.5	0	0
PBPB_ECOLI.46-60.__ISCR_ECOLI__177aa	1	13	1	13	13	1	0.032	13	69.3	6.3	5.8	0	0
PBPB_ECOLI.1-60.__YCDX_ECOLI__305aa	1	13	1	13	13	1	0.037	13	74.4	8.2	5.1	0	0
PBPB_ECOLI.1-60.__YHBP_ECOLI__207aa	1	12	1	12	12	1	0.032	12	71.2	6.1	5.3	1	0
PBPB_ECOLI.1-60.__PPTA_ECOLI__137aa	1	12	1	12	12	2	0.03	12	68.8	6.8	5.3	2	0
PBPB_ECOLI.1-60.__YJAG_ECOLI__256aa	1	12	1	12	12	4	0.033	12	72.6	8	5.1	0	0
PBPB_ECOLI.1-60.__YGIW_ECOLI__190aa	1	11	1	11	11	4	0.03	11	70.7	4.8	4.7	1	0
PBPB_ECOLI.1-60.__IHFB_ECOLI__154aa	1	11	1	11	11	2	0.028	11	68	5.6	6.3	0	1
PBPB_ECOLI.46-60.__YGGU_ECOLI__111aa	1	11	1	11	11	2	0.028	11	68.4	7	6	0	0
PBPB_ECOLI.46-60.__RHAB_ECOLI__504aa	1	11	1	11	11	1	0.03	11	71.9	8.1	5.2	1	0
PBPB_ECOLI.1-60.__MOAB_ECOLI__230aa	1	10	1	10	10	1	0.029	10	71.5	5.1	5.3	1	0
PBPB_ECOLI.46-60.__HIPB_ECOLI__103aa	1	10	1	10	10	4	0.029	10	71.7	5.5	5.3	1	0
PBPB_ECOLI.46-60.__MOAE_ECOLI__165aa	1	10	1	10	10	4	0.026	10	65.2	7.1	5.6	0	1
PBPB_ECOLI.1-60.__YGJH_ECOLI__170aa	1	9	1	9	9	4	0.025	9	67.6	4.9	5.7	0	0
PBPB_ECOLI.1-60.__HIS8_ECOLI__416aa	1	9	1	9	9	1	0.022	9	55.4	9.3	5.4	0	1
PBPB_ECOLI.1-60.__HYAE_ECOLI__192aa	1	8	1	8	8	4	0.025	8	71.2	3.6	6.1	0	0
PBPB_ECOLI.1-60.__FLIS_ECOLI__196aa	1	7	1	7	7	1	0.024	7	73	5	6.6	0	0
PBPB_ECOLI.46-60.__OSME_ECOLI__127aa	1	7	1	7	7	4	0.023	7	66.6	6.6	5.5	0	0
PBPB_ECOLI.1-60.__APPC_ECOLI__574aa	1	7	1	7	7	2	0.024	7	72.3	8.1	5.4	0	0
PBPB_ECOLI.1-60.__ELFG_ECOLI__416aa	1	7	1	7	7	2	0.022	7	64.3	9.9	5.3	1	0
PBPB_ECOLI.1-60.__YJBQ_ECOLI__198aa	1	6	1	6	6	4	0.023	6	72.3	8.8	5.6	0	0
PBPB_ECOLI.1-60.__TKT2_ECOLI__727aa	1	6	1	6	6	4	0.023	6	73.3	9.3	6.5	0	0
PBPB_ECOLI.46-60.__PRIB_ECOLI__119aa	1	6	1	6	6	2	0.023	6	72.8	9.7	6	0	0
PBPB_ECOLI.1-60.__YDGU_ECOLI__87aa	1	5	1	5	5	4	0.021	5	64.4	9.8	5.9	0	0
PBPB_ECOLI.1-60.__RMF_ECOLI__115aa	1	4	1	4	4	4	0.02	4	64	6.8	6.3	0	0
PBPB_ECOLI.1-60.__BLR_ECOLI__101aa	1	4	1	4	4	4	0.02	4	64.8	9.2	6.4	0	0
PBPB_ECOLI.1-60.__YLDA_ECOLI__89aa	1	4	1	4	4	4	0.02	4	66	12	7.3	0	0
PBPB_ECOLI.1-60.__YAER_ECOLI__189aa	1	2	1	2	2	4	0.019	2	66.5	9.5	7.5	0	0
PBPB_ECOLI.1-60.__YOBI_ECOLI__81aa	1	1	1	1	1	4	0.018	1	54	10	7.7	0	0
PBPB_ECOLI.46-60.__YMGK_ECOLI__29aa	1	1	1	1	1	2	0.018	1	50	12	6.4	0	0
PBPB_ECOLI.1-60.__RNPH_ECOLI__288aa	1	1	1	1	1	2	0.018	1	66	13	6.1	0	0
PBPB_ECOLI.1-60.__DINQ_ECOLI__87aa	1	1	1	1	1	4	0.018	1	59	14	6.4	0	0
PBPB_ECOLI.46-60.__ILVH_ECOLI__178aa	0		0	0	0	0	0	0	0	0	0	0	0
PBPB_ECOLI.46-60.__SELU_ECOLI__379aa	0		0	0	0	0	0	0	0	0	0	0	0
PBPB_ECOLI.1-60.__YQID_ECOLI__116aa	0		0	0	0	0	0	0	0	0	0	0	0
PBPB_ECOLI.46-60.__PDEL_ECOLI__377aa	0		0	0	0	0	0	0	0	0	0	0	0
PBPB_ECOLI.46-60.__YODD_ECOLI__90aa	0		0	0	0	0	0	0	0	0	0	0	0
PBPB_ECOLI.46-60.__INSI3_ECOLI__398aa	0		0	0	0	0	0	0	0	0	0	0	0
PBPB_ECOLI.46-60.__GARP_ECOLI__459aa	0		0	0	0	0	0	0	0	0	0	0	0
PBPB_ECOLI.46-60.__YICN_ECOLI__165aa	0		0	0	0	0	0	0	0	0	0	0	0
PBPB_ECOLI.1-60.__SAFA_ECOLI__125aa	0		0	0	0	0	0	0	0	0	0	0	0
PBPB_ECOLI.46-60.__YAEF_ECOLI__289aa	0		0	0	0	0	0	0	0	0	0	0	0
PBPB_ECOLI.46-60.__GABD_ECOLI__497aa	0		0	0	0	0	0	0	0	0	0	0	0
PBPB_ECOLI.46-60.__FTSK_ECOLI__1344aa	0		0	0	0	0	0	0	0	0	0	0	0
PBPB_ECOLI.1-60.__RNLA_ECOLI__417aa	0		0	0	0	0	0	0	0	0	0	0	0
PBPB_ECOLI.1-60.__NADE_ECOLI__335aa	0		0	0	0	0	0	0	0	0	0	0	0
PBPB_ECOLI.1-60.__MLIC_ECOLI__169aa	0		0	0	0	0	0	0	0	0	0	0	0
PBPB_ECOLI.46-60.__CPDB_ECOLI__662aa	0		0	0	0	0	0	0	0	0	0	0	0
PBPB_ECOLI.46-60.__KPRS_ECOLI__330aa	0		0	0	0	0	0	0	0	0	0	0	0
PBPB_ECOLI.46-60.__YJFL_ECOLI__147aa	0		0	0	0	0	0	0	0	0	0	0	0
PBPB_ECOLI.1-60.__TUSC_ECOLI__179aa	0		0	0	0	0	0	0	0	0	0	0	0
PBPB_ECOLI.46-60.__YGCO_ECOLI__101aa	0		0	0	0	0	0	0	0	0	0	0	0
PBPB_ECOLI.46-60.__DIND_ECOLI__289aa	0		0	0	0	0	0	0	0	0	0	0	0
PBPB_ECOLI.1-60.__LYSQ_ECOLI__237aa	0		0	0	0	0	0	0	0	0	0	0	0
PBPB_ECOLI.46-60.__YBHG_ECOLI__347aa	0		0	0	0	0	0	0	0	0	0	0	0
PBPB_ECOLI.46-60.__VXIS_ECOLI__96aa	0		0	0	0	0	0	0	0	0	0	0	0
PBPB_ECOLI.1-60.__HEM4_ECOLI__306aa	0		0	0	0	0	0	0	0	0	0	0	0
PBPB_ECOLI.1-60.__PYRH_ECOLI__301aa	0		0	0	0	0	0	0	0	0	0	0	0
PBPB_ECOLI.1-60.__PDEL_ECOLI__422aa	0		0	0	0	0	0	0	0	0	0	0	0
PBPB_ECOLI.1-60.__CMPDT_ECOLI__446aa	0		0	0	0	0	0	0	0	0	0	0	0
PBPB_ECOLI.46-60.__SSUA_ECOLI__334aa	0		0	0	0	0	0	0	0	0	0	0	0
PBPB_ECOLI.1-60.__PAL_ECOLI__233aa	0		0	0	0	0	0	0	0	0	0	0	0
PBPB_ECOLI.1-60.__YDAW_ECOLI__246aa	0		0	0	0	0	0	0	0	0	0	0	0
PBPB_ECOLI.1-60.__MREC_ECOLI__427aa	0		0	0	0	0	0	0	0	0	0	0	0
PBPB_ECOLI.1-60.__FTNB_ECOLI__227aa	0		0	0	0	0	0	0	0	0	0	0	0
PBPB_ECOLI.1-60.__GHXQ_ECOLI__515aa	0		0	0	0	0	0	0	0	0	0	0	0
PBPB_ECOLI.46-60.__CSGE_ECOLI__144aa	0		0	0	0	0	0	0	0	0	0	0	0
PBPB_ECOLI.1-60.__RCLA_ECOLI__501aa	0		0	0	0	0	0	0	0	0	0	0	0
PBPB_ECOLI.1-60.__ENVC_ECOLI__479aa	0		0	0	0	0	0	0	0	0	0	0	0
PBPB_ECOLI.46-60.__PSTB_ECOLI__272aa	0		0	0	0	0	0	0	0	0	0	0	0
PBPB_ECOLI.1-60.__YQGE_ECOLI__247aa	0		0	0	0	0	0	0	0	0	0	0	0
PBPB_ECOLI.46-60.__GLMU_ECOLI__471aa	0		0	0	0	0	0	0	0	0	0	0	0
PBPB_ECOLI.46-60.__IDNR_ECOLI__347aa	0		0	0	0	0	0	0	0	0	0	0	0
PBPB_ECOLI.46-60.__YCIK_ECOLI__267aa	0		0	0	0	0	0	0	0	0	0	0	0
PBPB_ECOLI.46-60.__SYI_ECOLI__953aa	0		0	0	0	0	0	0	0	0	0	0	0
PBPB_ECOLI.1-60.__ARGO_ECOLI__271aa	0		0	0	0	0	0	0	0	0	0	0	0
PBPB_ECOLI.46-60.__GLRX4_ECOLI__130aa	0		0	0	0	0	0	0	0	0	0	0	0
PBPB_ECOLI.46-60.__YSAE_ECOLI__38aa	0		0	0	0	0	0	0	0	0	0	0	0
PBPB_ECOLI.46-60.__PDXJ_ECOLI__258aa	0		0	0	0	0	0	0	0	0	0	0	0
PBPB_ECOLI.1-60.__YICL_ECOLI__367aa	0		0	0	0	0	0	0	0	0	0	0	0
PBPB_ECOLI.46-60.__BGA2_ECOLI__1045aa	0		0	0	0	0	0	0	0	0	0	0	0
PBPB_ECOLI.1-60.__IRAD_ECOLI__190aa	0		0	0	0	0	0	0	0	0	0	0	0
PBPB_ECOLI.46-60.__INTZ_ECOLI__417aa	0		0	0	0	0	0	0	0	0	0	0	0
PBPB_ECOLI.46-60.__RUVC_ECOLI__188aa	0		0	0	0	0	0	0	0	0	0	0	0
PBPB_ECOLI.1-60.__HSLO_ECOLI__352aa	0		0	0	0	0	0	0	0	0	0	0	0
PBPB_ECOLI.1-60.__HEXR_ECOLI__349aa	0		0	0	0	0	0	0	0	0	0	0	0
PBPB_ECOLI.1-60.__LPHI_ECOLI__76aa	0		0	0	0	0	0	0	0	0	0	0	0
PBPB_ECOLI.1-60.__AER_ECOLI__566aa	0		0	0	0	0	0	0	0	0	0	0	0
PBPB_ECOLI.1-60.__YAIW_ECOLI__424aa	0		0	0	0	0	0	0	0	0	0	0	0
PBPB_ECOLI.46-60.__PERR_ECOLI__312aa	0		0	0	0	0	0	0	0	0	0	0	0
PBPB_ECOLI.46-60.__YBCK_ECOLI__523aa	0		0	0	0	0	0	0	0	0	0	0	0
PBPB_ECOLI.46-60.__PLDB_ECOLI__355aa	0		0	0	0	0	0	0	0	0	0	0	0
PBPB_ECOLI.46-60.__DGCM_ECOLI__425aa	0		0	0	0	0	0	0	0	0	0	0	0
PBPB_ECOLI.46-60.__TRPC_ECOLI__468aa	0		0	0	0	0	0	0	0	0	0	0	0
PBPB_ECOLI.1-60.__PUUD_ECOLI__314aa	0		0	0	0	0	0	0	0	0	0	0	0
PBPB_ECOLI.46-60.__YNJD_ECOLI__232aa	0		0	0	0	0	0	0	0	0	0	0	0
PBPB_ECOLI.46-60.__TRKH_ECOLI__498aa	0		0	0	0	0	0	0	0	0	0	0	0
PBPB_ECOLI.46-60.__METH_ECOLI__1242aa	0		0	0	0	0	0	0	0	0	0	0	0
PBPB_ECOLI.1-60.__YFJW_ECOLI__627aa	0		0	0	0	0	0	0	0	0	0	0	0
PBPB_ECOLI.1-60.__PRMA_ECOLI__353aa	0		0	0	0	0	0	0	0	0	0	0	0
PBPB_ECOLI.46-60.__DACC_ECOLI__415aa	0		0	0	0	0	0	0	0	0	0	0	0
PBPB_ECOLI.46-60.__ADHP_ECOLI__351aa	0		0	0	0	0	0	0	0	0	0	0	0
PBPB_ECOLI.46-60.__SFSB_ECOLI__107aa	0		0	0	0	0	0	0	0	0	0	0	0
PBPB_ECOLI.1-60.__YJBL_ECOLI__144aa	0		0	0	0	0	0	0	0	0	0	0	0
PBPB_ECOLI.46-60.__BGLX_ECOLI__780aa	0		0	0	0	0	0	0	0	0	0	0	0
PBPB_ECOLI.46-60.__GYRB_ECOLI__819aa	0		0	0	0	0	0	0	0	0	0	0	0
PBPB_ECOLI.46-60.__YEBW_ECOLI__78aa	0		0	0	0	0	0	0	0	0	0	0	0
PBPB_ECOLI.46-60.__YHIY_ECOLI__52aa	0		0	0	0	0	0	0	0	0	0	0	0
PBPB_ECOLI.46-60.__DJLC_ECOLI__498aa	0		0	0	0	0	0	0	0	0	0	0	0
PBPB_ECOLI.1-60.__FEPD_ECOLI__394aa	0		0	0	0	0	0	0	0	0	0	0	0
PBPB_ECOLI.1-60.__NARH_ECOLI__572aa	0		0	0	0	0	0	0	0	0	0	0	0
PBPB_ECOLI.46-60.__YGFB_ECOLI__207aa	0		0	0	0	0	0	0	0	0	0	0	0
PBPB_ECOLI.1-60.__DGCE_ECOLI__1165aa	0		0	0	0	0	0	0	0	0	0	0	0
PBPB_ECOLI.1-60.__CHPB_ECOLI__176aa	0		0	0	0	0	0	0	0	0	0	0	0
PBPB_ECOLI.1-60.__ISPA_ECOLI__359aa	0		0	0	0	0	0	0	0	0	0	0	0
PBPB_ECOLI.46-60.__YCHS_ECOLI__106aa	0		0	0	0	0	0	0	0	0	0	0	0
PBPB_ECOLI.46-60.__ASCB_ECOLI__489aa	0		0	0	0	0	0	0	0	0	0	0	0
PBPB_ECOLI.1-60.__UDP_ECOLI__313aa	0		0	0	0	0	0	0	0	0	0	0	0
PBPB_ECOLI.1-60.__PERR_ECOLI__357aa	0		0	0	0	0	0	0	0	0	0	0	0
PBPB_ECOLI.46-60.__MURC_ECOLI__506aa	0		0	0	0	0	0	0	0	0	0	0	0
PBPB_ECOLI.1-60.__RSEA_ECOLI__276aa	0		0	0	0	0	0	0	0	0	0	0	0
PBPB_ECOLI.46-60.__ALSK_ECOLI__324aa	0		0	0	0	0	0	0	0	0	0	0	0
PBPB_ECOLI.46-60.__SUFE_ECOLI__153aa	0		0	0	0	0	0	0	0	0	0	0	0
PBPB_ECOLI.46-60.__YCAL_ECOLI__269aa	0		0	0	0	0	0	0	0	0	0	0	0
PBPB_ECOLI.46-60.__YOAL_ECOLI__67aa	0		0	0	0	0	0	0	0	0	0	0	0
PBPB_ECOLI.46-60.__FUCP_ECOLI__453aa	0		0	0	0	0	0	0	0	0	0	0	0
PBPB_ECOLI.1-60.__LGUL_ECOLI__195aa	0		0	0	0	0	0	0	0	0	0	0	0
PBPB_ECOLI.46-60.__YHGO_ECOLI__28aa	0		0	0	0	0	0	0	0	0	0	0	0
PBPB_ECOLI.46-60.__ULAD_ECOLI__231aa	0		0	0	0	0	0	0	0	0	0	0	0
PBPB_ECOLI.46-60.__YCGY_ECOLI__161aa	0		0	0	0	0	0	0	0	0	0	0	0
PBPB_ECOLI.1-60.__LIVM_ECOLI__485aa	0		0	0	0	0	0	0	0	0	0	0	0
PBPB_ECOLI.1-60.__YBCH_ECOLI__356aa	0		0	0	0	0	0	0	0	0	0	0	0
PBPB_ECOLI.46-60.__HEMX_ECOLI__408aa	0		0	0	0	0	0	0	0	0	0	0	0
PBPB_ECOLI.1-60.__PTXB_ECOLI__221aa	0		0	0	0	0	0	0	0	0	0	0	0
PBPB_ECOLI.1-60.__CINAL_ECOLI__460aa	0		0	0	0	0	0	0	0	0	0	0	0
PBPB_ECOLI.46-60.__CHEA_ECOLI__669aa	0		0	0	0	0	0	0	0	0	0	0	0
PBPB_ECOLI.1-60.__PDEA_ECOLI__789aa	0		0	0	0	0	0	0	0	0	0	0	0
PBPB_ECOLI.46-60.__LOLA_ECOLI__218aa	0		0	0	0	0	0	0	0	0	0	0	0
PBPB_ECOLI.1-60.__CSIE_ECOLI__486aa	0		0	0	0	0	0	0	0	0	0	0	0
PBPB_ECOLI.1-60.__AK2H_ECOLI__870aa	0		0	0	0	0	0	0	0	0	0	0	0
PBPB_ECOLI.46-60.__FRLD_ECOLI__276aa	0		0	0	0	0	0	0	0	0	0	0	0
PBPB_ECOLI.46-60.__PDEI_ECOLI__797aa	0		0	0	0	0	0	0	0	0	0	0	0
PBPB_ECOLI.1-60.__YCAL_ECOLI__314aa	0		0	0	0	0	0	0	0	0	0	0	0
PBPB_ECOLI.46-60.__YAII_ECOLI__167aa	0		0	0	0	0	0	0	0	0	0	0	0
PBPB_ECOLI.1-60.__PAEA_ECOLI__507aa	0		0	0	0	0	0	0	0	0	0	0	0
PBPB_ECOLI.46-60.__YCIN_ECOLI__98aa	0		0	0	0	0	0	0	0	0	0	0	0
PBPB_ECOLI.46-60.__POTB_ECOLI__290aa	0		0	0	0	0	0	0	0	0	0	0	0
PBPB_ECOLI.46-60.__KBP_ECOLI__164aa	0		0	0	0	0	0	0	0	0	0	0	0
PBPB_ECOLI.1-60.__UIDR_ECOLI__256aa	0		0	0	0	0	0	0	0	0	0	0	0
PBPB_ECOLI.46-60.__RCLC_ECOLI__212aa	0		0	0	0	0	0	0	0	0	0	0	0
PBPB_ECOLI.46-60.__PAAJ_ECOLI__416aa	0		0	0	0	0	0	0	0	0	0	0	0
PBPB_ECOLI.1-60.__USPA_ECOLI__204aa	0		0	0	0	0	0	0	0	0	0	0	0
PBPB_ECOLI.1-60.__YIBL_ECOLI__180aa	0		0	0	0	0	0	0	0	0	0	0	0
PBPB_ECOLI.1-60.__IDI_ECOLI__242aa	0		0	0	0	0	0	0	0	0	0	0	0
PBPB_ECOLI.1-60.__PSPC_ECOLI__179aa	0		0	0	0	0	0	0	0	0	0	0	0
PBPB_ECOLI.1-60.__YDHU_ECOLI__321aa	0		0	0	0	0	0	0	0	0	0	0	0
PBPB_ECOLI.46-60.__YJEN_ECOLI__119aa	0		0	0	0	0	0	0	0	0	0	0	0
PBPB_ECOLI.46-60.__YQID_ECOLI__71aa	0		0	0	0	0	0	0	0	0	0	0	0
PBPB_ECOLI.46-60.__CRED_ECOLI__465aa	0		0	0	0	0	0	0	0	0	0	0	0
PBPB_ECOLI.1-60.__YNBC_ECOLI__645aa	0		0	0	0	0	0	0	0	0	0	0	0
PBPB_ECOLI.46-60.__PPTA_ECOLI__92aa	0		0	0	0	0	0	0	0	0	0	0	0
PBPB_ECOLI.46-60.__YDJL_ECOLI__373aa	0		0	0	0	0	0	0	0	0	0	0	0
PBPB_ECOLI.46-60.__MURA_ECOLI__434aa	0		0	0	0	0	0	0	0	0	0	0	0
PBPB_ECOLI.46-60.__YDCO_ECOLI__406aa	0		0	0	0	0	0	0	0	0	0	0	0
PBPB_ECOLI.1-60.__C56H2_ECOLI__248aa	0		0	0	0	0	0	0	0	0	0	0	0
PBPB_ECOLI.1-60.__GUAC_ECOLI__407aa	0		0	0	0	0	0	0	0	0	0	0	0
PBPB_ECOLI.1-60.__YEHR_ECOLI__213aa	0		0	0	0	0	0	0	0	0	0	0	0
PBPB_ECOLI.46-60.__ACRA_ECOLI__412aa	0		0	0	0	0	0	0	0	0	0	0	0
PBPB_ECOLI.1-60.__TONB_ECOLI__299aa	0		0	0	0	0	0	0	0	0	0	0	0
PBPB_ECOLI.46-60.__MBIA_ECOLI__176aa	0		0	0	0	0	0	0	0	0	0	0	0
PBPB_ECOLI.46-60.__YEAD_ECOLI__309aa	0		0	0	0	0	0	0	0	0	0	0	0
PBPB_ECOLI.46-60.__YAFE_ECOLI__222aa	0		0	0	0	0	0	0	0	0	0	0	0
PBPB_ECOLI.1-60.__LPXP_ECOLI__366aa	0		0	0	0	0	0	0	0	0	0	0	0
PBPB_ECOLI.46-60.__SUFB_ECOLI__510aa	0		0	0	0	0	0	0	0	0	0	0	0
PBPB_ECOLI.1-60.__FECD_ECOLI__378aa	0		0	0	0	0	0	0	0	0	0	0	0
PBPB_ECOLI.46-60.__MALQ_ECOLI__709aa	0		0	0	0	0	0	0	0	0	0	0	0
PBPB_ECOLI.46-60.__CEDA_ECOLI__95aa	0		0	0	0	0	0	0	0	0	0	0	0
PBPB_ECOLI.46-60.__RL20_ECOLI__133aa	0		0	0	0	0	0	0	0	0	0	0	0
PBPB_ECOLI.46-60.__CAS6_ECOLI__214aa	0		0	0	0	0	0	0	0	0	0	0	0
PBPB_ECOLI.1-60.__YCCS_ECOLI__777aa	0		0	0	0	0	0	0	0	0	0	0	0
PBPB_ECOLI.1-60.__YBAA_ECOLI__177aa	0		0	0	0	0	0	0	0	0	0	0	0
PBPB_ECOLI.1-60.__DCTA_ECOLI__488aa	0		0	0	0	0	0	0	0	0	0	0	0
PBPB_ECOLI.46-60.__YOBH_ECOLI__94aa	0		0	0	0	0	0	0	0	0	0	0	0
PBPB_ECOLI.1-60.__PDER_ECOLI__721aa	0		0	0	0	0	0	0	0	0	0	0	0
PBPB_ECOLI.46-60.__LSRC_ECOLI__357aa	0		0	0	0	0	0	0	0	0	0	0	0
PBPB_ECOLI.46-60.__YACH_ECOLI__632aa	0		0	0	0	0	0	0	0	0	0	0	0
PBPB_ECOLI.46-60.__RMLB2_ECOLI__370aa	0		0	0	0	0	0	0	0	0	0	0	0
PBPB_ECOLI.1-60.__YBHC_ECOLI__487aa	0		0	0	0	0	0	0	0	0	0	0	0
PBPB_ECOLI.46-60.__IDI_ECOLI__197aa	0		0	0	0	0	0	0	0	0	0	0	0
PBPB_ECOLI.1-60.__YFFM_ECOLI__141aa	0		0	0	0	0	0	0	0	0	0	0	0
PBPB_ECOLI.1-60.__LDCI_ECOLI__775aa	0		0	0	0	0	0	0	0	0	0	0	0
PBPB_ECOLI.1-60.__AAEX_ECOLI__127aa	0		0	0	0	0	0	0	0	0	0	0	0
PBPB_ECOLI.1-60.__GLPF_ECOLI__341aa	0		0	0	0	0	0	0	0	0	0	0	0
PBPB_ECOLI.46-60.__RZOR_ECOLI__76aa	0		0	0	0	0	0	0	0	0	0	0	0
PBPB_ECOLI.46-60.__TORI_ECOLI__81aa	0		0	0	0	0	0	0	0	0	0	0	0
PBPB_ECOLI.46-60.__YEEW_ECOLI__79aa	0		0	0	0	0	0	0	0	0	0	0	0
PBPB_ECOLI.1-60.__RSMC_ECOLI__403aa	0		0	0	0	0	0	0	0	0	0	0	0
PBPB_ECOLI.1-60.__YGFI_ECOLI__358aa	0		0	0	0	0	0	0	0	0	0	0	0
PBPB_ECOLI.46-60.__CYSD_ECOLI__317aa	0		0	0	0	0	0	0	0	0	0	0	0
PBPB_ECOLI.46-60.__NUOJ_ECOLI__199aa	0		0	0	0	0	0	0	0	0	0	0	0
PBPB_ECOLI.46-60.__DSBD_ECOLI__580aa	0		0	0	0	0	0	0	0	0	0	0	0
PBPB_ECOLI.1-60.__NARP_ECOLI__275aa	0		0	0	0	0	0	0	0	0	0	0	0
PBPB_ECOLI.1-60.__YBHF_ECOLI__638aa	0		0	0	0	0	0	0	0	0	0	0	0
PBPB_ECOLI.46-60.__MUTY_ECOLI__365aa	0		0	0	0	0	0	0	0	0	0	0	0
PBPB_ECOLI.1-60.__YFFL_ECOLI__273aa	0		0	0	0	0	0	0	0	0	0	0	0
PBPB_ECOLI.1-60.__EUTH_ECOLI__468aa	0		0	0	0	0	0	0	0	0	0	0	0
PBPB_ECOLI.1-60.__NUOF_ECOLI__505aa	0		0	0	0	0	0	0	0	0	0	0	0
PBPB_ECOLI.1-60.__SYME_ECOLI__173aa	0		0	0	0	0	0	0	0	0	0	0	0
PBPB_ECOLI.46-60.__ADIC_ECOLI__460aa	0		0	0	0	0	0	0	0	0	0	0	0
PBPB_ECOLI.46-60.__LDCC_ECOLI__728aa	0		0	0	0	0	0	0	0	0	0	0	0
PBPB_ECOLI.46-60.__YPJF_ECOLI__124aa	0		0	0	0	0	0	0	0	0	0	0	0
PBPB_ECOLI.1-60.__BISC_ECOLI__837aa	0		0	0	0	0	0	0	0	0	0	0	0
PBPB_ECOLI.1-60.__MURE_ECOLI__555aa	0		0	0	0	0	0	0	0	0	0	0	0
PBPB_ECOLI.46-60.__MRAY_ECOLI__375aa	0		0	0	0	0	0	0	0	0	0	0	0
PBPB_ECOLI.1-60.__YNAE_ECOLI__137aa	0		0	0	0	0	0	0	0	0	0	0	0
PBPB_ECOLI.46-60.__YECT_ECOLI__177aa	0		0	0	0	0	0	0	0	0	0	0	0
PBPB_ECOLI.46-60.__FOCA_ECOLI__300aa	0		0	0	0	0	0	0	0	0	0	0	0
PBPB_ECOLI.46-60.__PTIBC_ECOLI__500aa	0		0	0	0	0	0	0	0	0	0	0	0
PBPB_ECOLI.1-60.__DGCC_ECOLI__431aa	0		0	0	0	0	0	0	0	0	0	0	0
PBPB_ECOLI.1-60.__YDCS_ECOLI__441aa	0		0	0	0	0	0	0	0	0	0	0	0
PBPB_ECOLI.46-60.__RECD_ECOLI__623aa	0		0	0	0	0	0	0	0	0	0	0	0
PBPB_ECOLI.1-60.__HCP_ECOLI__610aa	0		0	0	0	0	0	0	0	0	0	0	0
PBPB_ECOLI.46-60.__YIGI_ECOLI__170aa	0		0	0	0	0	0	0	0	0	0	0	0
PBPB_ECOLI.1-60.__DUT_ECOLI__212aa	0		0	0	0	0	0	0	0	0	0	0	0
PBPB_ECOLI.46-60.__YIEK_ECOLI__255aa	0		0	0	0	0	0	0	0	0	0	0	0
PBPB_ECOLI.46-60.__YDHS_ECOLI__549aa	0		0	0	0	0	0	0	0	0	0	0	0
PBPB_ECOLI.1-60.__ENVZ_ECOLI__510aa	0		0	0	0	0	0	0	0	0	0	0	0
PBPB_ECOLI.1-60.__PTRB_ECOLI__746aa	0		0	0	0	0	0	0	0	0	0	0	0
PBPB_ECOLI.1-60.__ROF_ECOLI__144aa	0		0	0	0	0	0	0	0	0	0	0	0
PBPB_ECOLI.46-60.__YKGS_ECOLI__57aa	0		0	0	0	0	0	0	0	0	0	0	0
PBPB_ECOLI.1-60.__YFCZ_ECOLI__154aa	0		0	0	0	0	0	0	0	0	0	0	0
PBPB_ECOLI.46-60.__FABA_ECOLI__187aa	0		0	0	0	0	0	0	0	0	0	0	0
PBPB_ECOLI.46-60.__YIDI_ECOLI__164aa	0		0	0	0	0	0	0	0	0	0	0	0
PBPB_ECOLI.1-60.__ACCC_ECOLI__509aa	0		0	0	0	0	0	0	0	0	0	0	0
PBPB_ECOLI.1-60.__BCSC_ECOLI__1217aa	0		0	0	0	0	0	0	0	0	0	0	0
PBPB_ECOLI.46-60.__LPXB_ECOLI__397aa	0		0	0	0	0	0	0	0	0	0	0	0
PBPB_ECOLI.1-60.__YDDL_ECOLI__156aa	0		0	0	0	0	0	0	0	0	0	0	0
PBPB_ECOLI.46-60.__YIBT_ECOLI__84aa	0		0	0	0	0	0	0	0	0	0	0	0
PBPB_ECOLI.1-60.__YACL_ECOLI__180aa	0		0	0	0	0	0	0	0	0	0	0	0
PBPB_ECOLI.1-60.__YIEH_ECOLI__281aa	0		0	0	0	0	0	0	0	0	0	0	0
PBPB_ECOLI.1-60.__YAJC_ECOLI__170aa	0		0	0	0	0	0	0	0	0	0	0	0
PBPB_ECOLI.1-60.__END4_ECOLI__345aa	0		0	0	0	0	0	0	0	0	0	0	0
PBPB_ECOLI.46-60.__CSGG_ECOLI__292aa	0		0	0	0	0	0	0	0	0	0	0	0
PBPB_ECOLI.1-60.__YDJZ_ECOLI__295aa	0		0	0	0	0	0	0	0	0	0	0	0
PBPB_ECOLI.46-60.__EUTJ_ECOLI__293aa	0		0	0	0	0	0	0	0	0	0	0	0
PBPB_ECOLI.1-60.__FLGC_ECOLI__194aa	0		0	0	0	0	0	0	0	0	0	0	0
PBPB_ECOLI.1-60.__PUR9_ECOLI__589aa	0		0	0	0	0	0	0	0	0	0	0	0
PBPB_ECOLI.46-60.__GLMS_ECOLI__624aa	0		0	0	0	0	0	0	0	0	0	0	0
PBPB_ECOLI.1-60.__GLXR_ECOLI__352aa	0		0	0	0	0	0	0	0	0	0	0	0
PBPB_ECOLI.46-60.__YJAA_ECOLI__142aa	0		0	0	0	0	0	0	0	0	0	0	0
PBPB_ECOLI.1-60.__YBGO_ECOLI__413aa	0		0	0	0	0	0	0	0	0	0	0	0
PBPB_ECOLI.46-60.__YRDD_ECOLI__195aa	0		0	0	0	0	0	0	0	0	0	0	0
PBPB_ECOLI.1-60.__YGHS_ECOLI__297aa	0		0	0	0	0	0	0	0	0	0	0	0
PBPB_ECOLI.46-60.__RLMB_ECOLI__258aa	0		0	0	0	0	0	0	0	0	0	0	0
PBPB_ECOLI.46-60.__YOAG_ECOLI__75aa	0		0	0	0	0	0	0	0	0	0	0	0
PBPB_ECOLI.1-60.__YMDF_ECOLI__117aa	0		0	0	0	0	0	0	0	0	0	0	0
PBPB_ECOLI.46-60.__GSP_ECOLI__634aa	0		0	0	0	0	0	0	0	0	0	0	0
PBPB_ECOLI.46-60.__LGT_ECOLI__306aa	0		0	0	0	0	0	0	0	0	0	0	0
PBPB_ECOLI.1-60.__YIBH_ECOLI__438aa	0		0	0	0	0	0	0	0	0	0	0	0
PBPB_ECOLI.46-60.__YIAJ_ECOLI__297aa	0		0	0	0	0	0	0	0	0	0	0	0
PBPB_ECOLI.1-60.__FUMC_ECOLI__527aa	0		0	0	0	0	0	0	0	0	0	0	0
PBPB_ECOLI.46-60.__GLNH_ECOLI__263aa	0		0	0	0	0	0	0	0	0	0	0	0
PBPB_ECOLI.46-60.__YJFC_ECOLI__402aa	0		0	0	0	0	0	0	0	0	0	0	0
PBPB_ECOLI.1-60.__RL30_ECOLI__119aa	0		0	0	0	0	0	0	0	0	0	0	0
PBPB_ECOLI.46-60.__NARX_ECOLI__613aa	0		0	0	0	0	0	0	0	0	0	0	0
PBPB_ECOLI.1-60.__METI_ECOLI__277aa	0		0	0	0	0	0	0	0	0	0	0	0
PBPB_ECOLI.46-60.__YBAT_ECOLI__445aa	0		0	0	0	0	0	0	0	0	0	0	0
PBPB_ECOLI.46-60.__TDCC_ECOLI__458aa	0		0	0	0	0	0	0	0	0	0	0	0
PBPB_ECOLI.46-60.__UNG_ECOLI__244aa	0		0	0	0	0	0	0	0	0	0	0	0
PBPB_ECOLI.46-60.__AKRMG_ECOLI__341aa	0		0	0	0	0	0	0	0	0	0	0	0
PBPB_ECOLI.46-60.__FLHA_ECOLI__707aa	0		0	0	0	0	0	0	0	0	0	0	0
PBPB_ECOLI.1-60.__YCDZ_ECOLI__223aa	0		0	0	0	0	0	0	0	0	0	0	0
PBPB_ECOLI.46-60.__NHAR_ECOLI__316aa	0		0	0	0	0	0	0	0	0	0	0	0
PBPB_ECOLI.46-60.__CLCB_ECOLI__433aa	0		0	0	0	0	0	0	0	0	0	0	0
PBPB_ECOLI.1-60.__HICA_ECOLI__118aa	0		0	0	0	0	0	0	0	0	0	0	0
PBPB_ECOLI.46-60.__YHFS_ECOLI__376aa	0		0	0	0	0	0	0	0	0	0	0	0
PBPB_ECOLI.46-60.__YRAH_ECOLI__209aa	0		0	0	0	0	0	0	0	0	0	0	0
PBPB_ECOLI.1-60.__YAIS_ECOLI__245aa	0		0	0	0	0	0	0	0	0	0	0	0
PBPB_ECOLI.46-60.__PGAA_ECOLI__822aa	0		0	0	0	0	0	0	0	0	0	0	0
PBPB_ECOLI.1-60.__PTKA_ECOLI__210aa	0		0	0	0	0	0	0	0	0	0	0	0
PBPB_ECOLI.46-60.__YACL_ECOLI__135aa	0		0	0	0	0	0	0	0	0	0	0	0
PBPB_ECOLI.46-60.__PAAI_ECOLI__155aa	0		0	0	0	0	0	0	0	0	0	0	0
PBPB_ECOLI.1-60.__RSTB_ECOLI__493aa	0		0	0	0	0	0	0	0	0	0	0	0
PBPB_ECOLI.46-60.__UVRY_ECOLI__233aa	0		0	0	0	0	0	0	0	0	0	0	0
PBPB_ECOLI.1-60.__PHYDA_ECOLI__521aa	0		0	0	0	0	0	0	0	0	0	0	0
PBPB_ECOLI.46-60.__YFES_ECOLI__259aa	0		0	0	0	0	0	0	0	0	0	0	0
PBPB_ECOLI.46-60.__ABDH_ECOLI__489aa	0		0	0	0	0	0	0	0	0	0	0	0
PBPB_ECOLI.1-60.__SGBU_ECOLI__346aa	0		0	0	0	0	0	0	0	0	0	0	0
PBPB_ECOLI.46-60.__RHAR_ECOLI__297aa	0		0	0	0	0	0	0	0	0	0	0	0
PBPB_ECOLI.46-60.__PTNAB_ECOLI__338aa	0		0	0	0	0	0	0	0	0	0	0	0
PBPB_ECOLI.46-60.__BGLH_ECOLI__553aa	0		0	0	0	0	0	0	0	0	0	0	0
PBPB_ECOLI.1-60.__YMGJ_ECOLI__121aa	0		0	0	0	0	0	0	0	0	0	0	0
PBPB_ECOLI.1-60.__MHPC_ECOLI__348aa	0		0	0	0	0	0	0	0	0	0	0	0
PBPB_ECOLI.1-60.__FTSK_ECOLI__1389aa	0		0	0	0	0	0	0	0	0	0	0	0
PBPB_ECOLI.1-60.__CARB_ECOLI__1133aa	0		0	0	0	0	0	0	0	0	0	0	0
PBPB_ECOLI.46-60.__SELA_ECOLI__478aa	0		0	0	0	0	0	0	0	0	0	0	0
PBPB_ECOLI.1-60.__YFEY_ECOLI__251aa	0		0	0	0	0	0	0	0	0	0	0	0
PBPB_ECOLI.46-60.__RSXA_ECOLI__208aa	0		0	0	0	0	0	0	0	0	0	0	0
PBPB_ECOLI.46-60.__YECM_ECOLI__203aa	0		0	0	0	0	0	0	0	0	0	0	0
PBPB_ECOLI.46-60.__YMIC_ECOLI__46aa	0		0	0	0	0	0	0	0	0	0	0	0
PBPB_ECOLI.1-60.__RUTR_ECOLI__272aa	0		0	0	0	0	0	0	0	0	0	0	0
PBPB_ECOLI.46-60.__YIGB_ECOLI__253aa	0		0	0	0	0	0	0	0	0	0	0	0
PBPB_ECOLI.1-60.__RS3_ECOLI__293aa	0		0	0	0	0	0	0	0	0	0	0	0
PBPB_ECOLI.46-60.__TAPT_ECOLI__247aa	0		0	0	0	0	0	0	0	0	0	0	0
PBPB_ECOLI.46-60.__RHTC_ECOLI__221aa	0		0	0	0	0	0	0	0	0	0	0	0
PBPB_ECOLI.1-60.__YQGD_ECOLI__143aa	0		0	0	0	0	0	0	0	0	0	0	0
PBPB_ECOLI.46-60.__YDDH_ECOLI__204aa	0		0	0	0	0	0	0	0	0	0	0	0
PBPB_ECOLI.46-60.__YGIL_ECOLI__198aa	0		0	0	0	0	0	0	0	0	0	0	0
PBPB_ECOLI.46-60.__INSH1_ECOLI__341aa	0		0	0	0	0	0	0	0	0	0	0	0
PBPB_ECOLI.1-60.__YMCF_ECOLI__122aa	0		0	0	0	0	0	0	0	0	0	0	0
PBPB_ECOLI.46-60.__ARAH_ECOLI__343aa	0		0	0	0	0	0	0	0	0	0	0	0
PBPB_ECOLI.46-60.__ARNA_ECOLI__675aa	0		0	0	0	0	0	0	0	0	0	0	0
PBPB_ECOLI.46-60.__PITB_ECOLI__514aa	0		0	0	0	0	0	0	0	0	0	0	0
PBPB_ECOLI.1-60.__RELE_ECOLI__155aa	0		0	0	0	0	0	0	0	0	0	0	0
PBPB_ECOLI.1-60.__YPDF_ECOLI__421aa	0		0	0	0	0	0	0	0	0	0	0	0
PBPB_ECOLI.46-60.__THRC_ECOLI__443aa	0		0	0	0	0	0	0	0	0	0	0	0
PBPB_ECOLI.1-60.__YNHF_ECOLI__89aa	0		0	0	0	0	0	0	0	0	0	0	0
PBPB_ECOLI.46-60.__ATOC_ECOLI__476aa	0		0	0	0	0	0	0	0	0	0	0	0
PBPB_ECOLI.46-60.__CCME_ECOLI__174aa	0		0	0	0	0	0	0	0	0	0	0	0
PBPB_ECOLI.46-60.__BTUF_ECOLI__281aa	0		0	0	0	0	0	0	0	0	0	0	0
PBPB_ECOLI.46-60.__ULAA_ECOLI__480aa	0		0	0	0	0	0	0	0	0	0	0	0
PBPB_ECOLI.1-60.__FOLB_ECOLI__182aa	0		0	0	0	0	0	0	0	0	0	0	0
PBPB_ECOLI.46-60.__LOLD_ECOLI__248aa	0		0	0	0	0	0	0	0	0	0	0	0
PBPB_ECOLI.46-60.__UBIG_ECOLI__255aa	0		0	0	0	0	0	0	0	0	0	0	0
PBPB_ECOLI.46-60.__FADR_ECOLI__254aa	0		0	0	0	0	0	0	0	0	0	0	0
PBPB_ECOLI.1-60.__YBAY_ECOLI__250aa	0		0	0	0	0	0	0	0	0	0	0	0
PBPB_ECOLI.1-60.__UBID_ECOLI__557aa	0		0	0	0	0	0	0	0	0	0	0	0
PBPB_ECOLI.1-60.__YDAF_ECOLI__111aa	0		0	0	0	0	0	0	0	0	0	0	0
PBPB_ECOLI.1-60.__LIT_ECOLI__357aa	0		0	0	0	0	0	0	0	0	0	0	0
PBPB_ECOLI.46-60.__YAGP_ECOLI__151aa	0		0	0	0	0	0	0	0	0	0	0	0
PBPB_ECOLI.1-60.__PFKB_ECOLI__369aa	0		0	0	0	0	0	0	0	0	0	0	0
PBPB_ECOLI.1-60.__YAFC_ECOLI__364aa	0		0	0	0	0	0	0	0	0	0	0	0
PBPB_ECOLI.1-60.__TYSY_ECOLI__324aa	0		0	0	0	0	0	0	0	0	0	0	0
PBPB_ECOLI.1-60.__TQSA_ECOLI__404aa	0		0	0	0	0	0	0	0	0	0	0	0
PBPB_ECOLI.46-60.__YIAC_ECOLI__161aa	0		0	0	0	0	0	0	0	0	0	0	0
PBPB_ECOLI.46-60.__HEM2_ECOLI__339aa	0		0	0	0	0	0	0	0	0	0	0	0
PBPB_ECOLI.46-60.__CSPA_ECOLI__85aa	0		0	0	0	0	0	0	0	0	0	0	0
PBPB_ECOLI.1-60.__TDCA_ECOLI__372aa	0		0	0	0	0	0	0	0	0	0	0	0
PBPB_ECOLI.1-60.__MDTD_ECOLI__531aa	0		0	0	0	0	0	0	0	0	0	0	0
PBPB_ECOLI.46-60.__LOIP_ECOLI__267aa	0		0	0	0	0	0	0	0	0	0	0	0
PBPB_ECOLI.1-60.__YBJL_ECOLI__621aa	0		0	0	0	0	0	0	0	0	0	0	0
PBPB_ECOLI.46-60.__TOLR_ECOLI__157aa	0		0	0	0	0	0	0	0	0	0	0	0
PBPB_ECOLI.46-60.__RELA_ECOLI__759aa	0		0	0	0	0	0	0	0	0	0	0	0
PBPB_ECOLI.46-60.__RNG_ECOLI__504aa	0		0	0	0	0	0	0	0	0	0	0	0
PBPB_ECOLI.1-60.__DLST_ECOLI__503aa	0		0	0	0	0	0	0	0	0	0	0	0
PBPB_ECOLI.46-60.__ELAB_ECOLI__116aa	0		0	0	0	0	0	0	0	0	0	0	0
PBPB_ECOLI.46-60.__COAA_ECOLI__331aa	0		0	0	0	0	0	0	0	0	0	0	0
PBPB_ECOLI.46-60.__YAHN_ECOLI__238aa	0		0	0	0	0	0	0	0	0	0	0	0
PBPB_ECOLI.1-60.__YOJI_ECOLI__607aa	0		0	0	0	0	0	0	0	0	0	0	0
PBPB_ECOLI.1-60.__ARIR_ECOLI__148aa	0		0	0	0	0	0	0	0	0	0	0	0
PBPB_ECOLI.1-60.__OMPT_ECOLI__377aa	0		0	0	0	0	0	0	0	0	0	0	0
PBPB_ECOLI.1-60.__YMJE_ECOLI__114aa	0		0	0	0	0	0	0	0	0	0	0	0
PBPB_ECOLI.1-60.__INSL1_ECOLI__430aa	0		0	0	0	0	0	0	0	0	0	0	0
PBPB_ECOLI.46-60.__YLCJ_ECOLI__64aa	0		0	0	0	0	0	0	0	0	0	0	0
PBPB_ECOLI.46-60.__LYSO_ECOLI__314aa	0		0	0	0	0	0	0	0	0	0	0	0
PBPB_ECOLI.1-60.__GNTK_ECOLI__235aa	0		0	0	0	0	0	0	0	0	0	0	0
PBPB_ECOLI.1-60.__YAIZ_ECOLI__130aa	0		0	0	0	0	0	0	0	0	0	0	0
PBPB_ECOLI.46-60.__YCGR_ECOLI__259aa	0		0	0	0	0	0	0	0	0	0	0	0
PBPB_ECOLI.1-60.__HOKE_ECOLI__110aa	0		0	0	0	0	0	0	0	0	0	0	0
PBPB_ECOLI.46-60.__YFAE_ECOLI__99aa	0		0	0	0	0	0	0	0	0	0	0	0
PBPB_ECOLI.46-60.__SGCQ_ECOLI__283aa	0		0	0	0	0	0	0	0	0	0	0	0
PBPB_ECOLI.1-60.__HCXB_ECOLI__421aa	0		0	0	0	0	0	0	0	0	0	0	0
PBPB_ECOLI.1-60.__DNAK_ECOLI__698aa	0		0	0	0	0	0	0	0	0	0	0	0
PBPB_ECOLI.46-60.__YEBT_ECOLI__892aa	0		0	0	0	0	0	0	0	0	0	0	0
PBPB_ECOLI.1-60.__YAFQ_ECOLI__152aa	0		0	0	0	0	0	0	0	0	0	0	0
PBPB_ECOLI.46-60.__ECNA_ECOLI__56aa	0		0	0	0	0	0	0	0	0	0	0	0
PBPB_ECOLI.46-60.__HYPC_ECOLI__105aa	0		0	0	0	0	0	0	0	0	0	0	0
PBPB_ECOLI.46-60.__MCP3_ECOLI__561aa	0		0	0	0	0	0	0	0	0	0	0	0
PBPB_ECOLI.46-60.__YHCA_ECOLI__239aa	0		0	0	0	0	0	0	0	0	0	0	0
PBPB_ECOLI.1-60.__WCAC_ECOLI__465aa	0		0	0	0	0	0	0	0	0	0	0	0
PBPB_ECOLI.46-60.__YFCN_ECOLI__198aa	0		0	0	0	0	0	0	0	0	0	0	0
PBPB_ECOLI.46-60.__MLAB_ECOLI__112aa	0		0	0	0	0	0	0	0	0	0	0	0
PBPB_ECOLI.1-60.__LIVH_ECOLI__368aa	0		0	0	0	0	0	0	0	0	0	0	0
PBPB_ECOLI.1-60.__MRDA_ECOLI__693aa	0		0	0	0	0	0	0	0	0	0	0	0
PBPB_ECOLI.46-60.__PFLA_ECOLI__261aa	0		0	0	0	0	0	0	0	0	0	0	0
PBPB_ECOLI.1-60.__CDAR_ECOLI__445aa	0		0	0	0	0	0	0	0	0	0	0	0
PBPB_ECOLI.1-60.__YOHJ_ECOLI__192aa	0		0	0	0	0	0	0	0	0	0	0	0
PBPB_ECOLI.46-60.__BFR_ECOLI__173aa	0		0	0	0	0	0	0	0	0	0	0	0
PBPB_ECOLI.1-60.__YKFH_ECOLI__133aa	0		0	0	0	0	0	0	0	0	0	0	0
PBPB_ECOLI.1-60.__YJFM_ECOLI__272aa	0		0	0	0	0	0	0	0	0	0	0	0
PBPB_ECOLI.46-60.__CODA_ECOLI__442aa	0		0	0	0	0	0	0	0	0	0	0	0
PBPB_ECOLI.1-60.__YTFE_ECOLI__280aa	0		0	0	0	0	0	0	0	0	0	0	0
PBPB_ECOLI.1-60.__MIAA_ECOLI__376aa	0		0	0	0	0	0	0	0	0	0	0	0
PBPB_ECOLI.1-60.__YGHO_ECOLI__450aa	0		0	0	0	0	0	0	0	0	0	0	0
PBPB_ECOLI.46-60.__LHR_ECOLI__1553aa	0		0	0	0	0	0	0	0	0	0	0	0
PBPB_ECOLI.1-60.__GALE_ECOLI__398aa	0		0	0	0	0	0	0	0	0	0	0	0
PBPB_ECOLI.1-60.__RIDA_ECOLI__188aa	0		0	0	0	0	0	0	0	0	0	0	0
PBPB_ECOLI.1-60.__DCUP_ECOLI__414aa	0		0	0	0	0	0	0	0	0	0	0	0
PBPB_ECOLI.46-60.__YGFF_ECOLI__262aa	0		0	0	0	0	0	0	0	0	0	0	0
PBPB_ECOLI.1-60.__YBFC_ECOLI__249aa	0		0	0	0	0	0	0	0	0	0	0	0
PBPB_ECOLI.46-60.__YJGL_ECOLI__619aa	0		0	0	0	0	0	0	0	0	0	0	0
PBPB_ECOLI.46-60.__CUEO_ECOLI__531aa	0		0	0	0	0	0	0	0	0	0	0	0
PBPB_ECOLI.1-60.__3MG2_ECOLI__342aa	0		0	0	0	0	0	0	0	0	0	0	0
PBPB_ECOLI.1-60.__SGCX_ECOLI__433aa	0		0	0	0	0	0	0	0	0	0	0	0
PBPB_ECOLI.46-60.__ATPB_ECOLI__475aa	0		0	0	0	0	0	0	0	0	0	0	0
PBPB_ECOLI.46-60.__SMP_ECOLI__229aa	0		0	0	0	0	0	0	0	0	0	0	0
PBPB_ECOLI.46-60.__FABB_ECOLI__421aa	0		0	0	0	0	0	0	0	0	0	0	0
PBPB_ECOLI.1-60.__SPEA_ECOLI__718aa	0		0	0	0	0	0	0	0	0	0	0	0
PBPB_ECOLI.46-60.__ETK_ECOLI__741aa	0		0	0	0	0	0	0	0	0	0	0	0
PBPB_ECOLI.46-60.__ACNB_ECOLI__880aa	0		0	0	0	0	0	0	0	0	0	0	0
PBPB_ECOLI.46-60.__YHAK_ECOLI__248aa	0		0	0	0	0	0	0	0	0	0	0	0
PBPB_ECOLI.1-60.__YNFL_ECOLI__357aa	0		0	0	0	0	0	0	0	0	0	0	0
PBPB_ECOLI.1-60.__HOFQ_ECOLI__472aa	0		0	0	0	0	0	0	0	0	0	0	0
PBPB_ECOLI.1-60.__YFDI_ECOLI__503aa	0		0	0	0	0	0	0	0	0	0	0	0
PBPB_ECOLI.1-60.__YGJK_ECOLI__843aa	0		0	0	0	0	0	0	0	0	0	0	0
PBPB_ECOLI.1-60.__YFBU_ECOLI__224aa	0		0	0	0	0	0	0	0	0	0	0	0
PBPB_ECOLI.1-60.__SOTB_ECOLI__456aa	0		0	0	0	0	0	0	0	0	0	0	0
PBPB_ECOLI.46-60.__HLDD_ECOLI__325aa	0		0	0	0	0	0	0	0	0	0	0	0
PBPB_ECOLI.1-60.__TDCF_ECOLI__189aa	0		0	0	0	0	0	0	0	0	0	0	0
PBPB_ECOLI.1-60.__YFES_ECOLI__304aa	0		0	0	0	0	0	0	0	0	0	0	0
PBPB_ECOLI.1-60.__BDCA_ECOLI__297aa	0		0	0	0	0	0	0	0	0	0	0	0
PBPB_ECOLI.1-60.__RISB_ECOLI__216aa	0		0	0	0	0	0	0	0	0	0	0	0
PBPB_ECOLI.46-60.__EPTB_ECOLI__578aa	0		0	0	0	0	0	0	0	0	0	0	0
PBPB_ECOLI.1-60.__MRAZ_ECOLI__212aa	0		0	0	0	0	0	0	0	0	0	0	0
PBPB_ECOLI.1-60.__YFDV_ECOLI__374aa	0		0	0	0	0	0	0	0	0	0	0	0
PBPB_ECOLI.1-60.__EFG_ECOLI__764aa	0		0	0	0	0	0	0	0	0	0	0	0
PBPB_ECOLI.1-60.__YBIB_ECOLI__380aa	0		0	0	0	0	0	0	0	0	0	0	0
PBPB_ECOLI.46-60.__CBRB_ECOLI__170aa	0		0	0	0	0	0	0	0	0	0	0	0
PBPB_ECOLI.1-60.__LGOT_ECOLI__513aa	0		0	0	0	0	0	0	0	0	0	0	0
PBPB_ECOLI.1-60.__MNME_ECOLI__514aa	0		0	0	0	0	0	0	0	0	0	0	0
PBPB_ECOLI.1-60.__MINC_ECOLI__291aa	0		0	0	0	0	0	0	0	0	0	0	0
PBPB_ECOLI.46-60.__OMPW_ECOLI__227aa	0		0	0	0	0	0	0	0	0	0	0	0
PBPB_ECOLI.46-60.__RS21_ECOLI__86aa	0		0	0	0	0	0	0	0	0	0	0	0
PBPB_ECOLI.1-60.__ASTD_ECOLI__552aa	0		0	0	0	0	0	0	0	0	0	0	0
PBPB_ECOLI.1-60.__PUR8_ECOLI__516aa	0		0	0	0	0	0	0	0	0	0	0	0
PBPB_ECOLI.46-60.__YOEI_ECOLI__35aa	0		0	0	0	0	0	0	0	0	0	0	0
PBPB_ECOLI.1-60.__SYDP_ECOLI__241aa	0		0	0	0	0	0	0	0	0	0	0	0
PBPB_ECOLI.46-60.__ADH2_ECOLI__398aa	0		0	0	0	0	0	0	0	0	0	0	0
PBPB_ECOLI.46-60.__POTH_ECOLI__332aa	0		0	0	0	0	0	0	0	0	0	0	0
PBPB_ECOLI.46-60.__FEPE_ECOLI__392aa	0		0	0	0	0	0	0	0	0	0	0	0
PBPB_ECOLI.1-60.__YFJU_ECOLI__164aa	0		0	0	0	0	0	0	0	0	0	0	0
PBPB_ECOLI.1-60.__FIMA1_ECOLI__242aa	0		0	0	0	0	0	0	0	0	0	0	0
PBPB_ECOLI.46-60.__YNFL_ECOLI__312aa	0		0	0	0	0	0	0	0	0	0	0	0
PBPB_ECOLI.1-60.__TSAB_ECOLI__291aa	0		0	0	0	0	0	0	0	0	0	0	0
PBPB_ECOLI.1-60.__FSAB_ECOLI__280aa	0		0	0	0	0	0	0	0	0	0	0	0
PBPB_ECOLI.46-60.__YEAG_ECOLI__659aa	0		0	0	0	0	0	0	0	0	0	0	0
PBPB_ECOLI.1-60.__K1PF_ECOLI__372aa	0		0	0	0	0	0	0	0	0	0	0	0
PBPB_ECOLI.1-60.__PTA_ECOLI__774aa	0		0	0	0	0	0	0	0	0	0	0	0
PBPB_ECOLI.46-60.__CHPB_ECOLI__131aa	0		0	0	0	0	0	0	0	0	0	0	0
PBPB_ECOLI.46-60.__ARAG_ECOLI__519aa	0		0	0	0	0	0	0	0	0	0	0	0
PBPB_ECOLI.46-60.__YIBV_ECOLI__126aa	0		0	0	0	0	0	0	0	0	0	0	0
PBPB_ECOLI.1-60.__KCY_ECOLI__287aa	0		0	0	0	0	0	0	0	0	0	0	0
PBPB_ECOLI.1-60.__ASTE_ECOLI__382aa	0		0	0	0	0	0	0	0	0	0	0	0
PBPB_ECOLI.46-60.__FLK_ECOLI__346aa	0		0	0	0	0	0	0	0	0	0	0	0
PBPB_ECOLI.46-60.__YEBB_ECOLI__215aa	0		0	0	0	0	0	0	0	0	0	0	0
PBPB_ECOLI.1-60.__TRPR_ECOLI__168aa	0		0	0	0	0	0	0	0	0	0	0	0
PBPB_ECOLI.1-60.__RZOD_ECOLI__120aa	0		0	0	0	0	0	0	0	0	0	0	0
PBPB_ECOLI.1-60.__YLCJ_ECOLI__109aa	0		0	0	0	0	0	0	0	0	0	0	0
PBPB_ECOLI.46-60.__YFAA_ECOLI__577aa	0		0	0	0	0	0	0	0	0	0	0	0
PBPB_ECOLI.1-60.__FLIF_ECOLI__612aa	0		0	0	0	0	0	0	0	0	0	0	0
PBPB_ECOLI.1-60.__EPTC_ECOLI__637aa	0		0	0	0	0	0	0	0	0	0	0	0
PBPB_ECOLI.46-60.__YEDK_ECOLI__237aa	0		0	0	0	0	0	0	0	0	0	0	0
PBPB_ECOLI.1-60.__PTSO_ECOLI__150aa	0		0	0	0	0	0	0	0	0	0	0	0
PBPB_ECOLI.1-60.__HEM6_ECOLI__359aa	0		0	0	0	0	0	0	0	0	0	0	0
PBPB_ECOLI.1-60.__ARFB_ECOLI__200aa	0		0	0	0	0	0	0	0	0	0	0	0
PBPB_ECOLI.46-60.__GLCA_ECOLI__575aa	0		0	0	0	0	0	0	0	0	0	0	0
PBPB_ECOLI.1-60.__BGLH_ECOLI__598aa	0		0	0	0	0	0	0	0	0	0	0	0
PBPB_ECOLI.46-60.__YCIE_ECOLI__183aa	0		0	0	0	0	0	0	0	0	0	0	0
PBPB_ECOLI.46-60.__CHEB_ECOLI__364aa	0		0	0	0	0	0	0	0	0	0	0	0
PBPB_ECOLI.1-60.__YSAE_ECOLI__83aa	0		0	0	0	0	0	0	0	0	0	0	0
PBPB_ECOLI.1-60.__YEAG_ECOLI__704aa	0		0	0	0	0	0	0	0	0	0	0	0
PBPB_ECOLI.1-60.__LSRB_ECOLI__400aa	0		0	0	0	0	0	0	0	0	0	0	0
PBPB_ECOLI.46-60.__SYFA_ECOLI__342aa	0		0	0	0	0	0	0	0	0	0	0	0
PBPB_ECOLI.46-60.__KEFB_ECOLI__616aa	0		0	0	0	0	0	0	0	0	0	0	0
PBPB_ECOLI.46-60.__GLDA_ECOLI__382aa	0		0	0	0	0	0	0	0	0	0	0	0
PBPB_ECOLI.1-60.__GUDX_ECOLI__506aa	0		0	0	0	0	0	0	0	0	0	0	0
PBPB_ECOLI.46-60.__SAPA_ECOLI__562aa	0		0	0	0	0	0	0	0	0	0	0	0
PBPB_ECOLI.1-60.__EXUR_ECOLI__318aa	0		0	0	0	0	0	0	0	0	0	0	0
PBPB_ECOLI.46-60.__FIMA1_ECOLI__197aa	0		0	0	0	0	0	0	0	0	0	0	0
PBPB_ECOLI.46-60.__HCR_ECOLI__337aa	0		0	0	0	0	0	0	0	0	0	0	0
PBPB_ECOLI.46-60.__RSGA_ECOLI__365aa	0		0	0	0	0	0	0	0	0	0	0	0
PBPB_ECOLI.1-60.__LONH_ECOLI__646aa	0		0	0	0	0	0	0	0	0	0	0	0
PBPB_ECOLI.1-60.__YIDR_ECOLI__475aa	0		0	0	0	0	0	0	0	0	0	0	0
PBPB_ECOLI.46-60.__PANZ_ECOLI__142aa	0		0	0	0	0	0	0	0	0	0	0	0
PBPB_ECOLI.46-60.__YCEQ_ECOLI__121aa	0		0	0	0	0	0	0	0	0	0	0	0
PBPB_ECOLI.46-60.__BTUB_ECOLI__629aa	0		0	0	0	0	0	0	0	0	0	0	0
PBPB_ECOLI.46-60.__MDTN_ECOLI__358aa	0		0	0	0	0	0	0	0	0	0	0	0
PBPB_ECOLI.1-60.__YTID_ECOLI__107aa	0		0	0	0	0	0	0	0	0	0	0	0
PBPB_ECOLI.46-60.__MBHS_ECOLI__387aa	0		0	0	0	0	0	0	0	0	0	0	0
PBPB_ECOLI.1-60.__SECM_ECOLI__230aa	0		0	0	0	0	0	0	0	0	0	0	0
PBPB_ECOLI.46-60.__MALF_ECOLI__529aa	0		0	0	0	0	0	0	0	0	0	0	0
PBPB_ECOLI.46-60.__PAAZ_ECOLI__696aa	0		0	0	0	0	0	0	0	0	0	0	0
PBPB_ECOLI.46-60.__HSCB_ECOLI__186aa	0		0	0	0	0	0	0	0	0	0	0	0
PBPB_ECOLI.46-60.__YIDC_ECOLI__563aa	0		0	0	0	0	0	0	0	0	0	0	0
PBPB_ECOLI.1-60.__YHCO_ECOLI__150aa	0		0	0	0	0	0	0	0	0	0	0	0
PBPB_ECOLI.46-60.__YFGJ_ECOLI__86aa	0		0	0	0	0	0	0	0	0	0	0	0
PBPB_ECOLI.1-60.__GSPI_ECOLI__185aa	0		0	0	0	0	0	0	0	0	0	0	0
PBPB_ECOLI.46-60.__CNTA_ECOLI__389aa	0		0	0	0	0	0	0	0	0	0	0	0
PBPB_ECOLI.46-60.__YDGH_ECOLI__329aa	0		0	0	0	0	0	0	0	0	0	0	0
PBPB_ECOLI.46-60.__TRPR_ECOLI__123aa	0		0	0	0	0	0	0	0	0	0	0	0
PBPB_ECOLI.46-60.__YAAA_ECOLI__273aa	0		0	0	0	0	0	0	0	0	0	0	0
PBPB_ECOLI.46-60.__YFHR_ECOLI__299aa	0		0	0	0	0	0	0	0	0	0	0	0
PBPB_ECOLI.1-60.__NAC_ECOLI__365aa	0		0	0	0	0	0	0	0	0	0	0	0
PBPB_ECOLI.46-60.__HOLD_ECOLI__152aa	0		0	0	0	0	0	0	0	0	0	0	0
PBPB_ECOLI.46-60.__NCPP_ECOLI__185aa	0		0	0	0	0	0	0	0	0	0	0	0
PBPB_ECOLI.46-60.__LGOR_ECOLI__319aa	0		0	0	0	0	0	0	0	0	0	0	0
PBPB_ECOLI.1-60.__CLPX_ECOLI__484aa	0		0	0	0	0	0	0	0	0	0	0	0
PBPB_ECOLI.1-60.__PGM_ECOLI__606aa	0		0	0	0	0	0	0	0	0	0	0	0
PBPB_ECOLI.46-60.__DAPB_ECOLI__288aa	0		0	0	0	0	0	0	0	0	0	0	0
PBPB_ECOLI.1-60.__YPDI_ECOLI__151aa	0		0	0	0	0	0	0	0	0	0	0	0
PBPB_ECOLI.46-60.__TFAR_ECOLI__206aa	0		0	0	0	0	0	0	0	0	0	0	0
PBPB_ECOLI.46-60.__YKFH_ECOLI__88aa	0		0	0	0	0	0	0	0	0	0	0	0
PBPB_ECOLI.46-60.__LIT_ECOLI__312aa	0		0	0	0	0	0	0	0	0	0	0	0
PBPB_ECOLI.46-60.__YAGH_ECOLI__551aa	0		0	0	0	0	0	0	0	0	0	0	0
PBPB_ECOLI.46-60.__ODO2_ECOLI__420aa	0		0	0	0	0	0	0	0	0	0	0	0
PBPB_ECOLI.46-60.__YCIW_ECOLI__390aa	0		0	0	0	0	0	0	0	0	0	0	0
PBPB_ECOLI.46-60.__MENE_ECOLI__466aa	0		0	0	0	0	0	0	0	0	0	0	0
PBPB_ECOLI.1-60.__YHAC_ECOLI__455aa	0		0	0	0	0	0	0	0	0	0	0	0
PBPB_ECOLI.46-60.__PTHP_ECOLI__100aa	0		0	0	0	0	0	0	0	0	0	0	0
PBPB_ECOLI.46-60.__RIMI_ECOLI__163aa	0		0	0	0	0	0	0	0	0	0	0	0
PBPB_ECOLI.46-60.__YAEP_ECOLI__81aa	0		0	0	0	0	0	0	0	0	0	0	0
PBPB_ECOLI.1-60.__GSIC_ECOLI__366aa	0		0	0	0	0	0	0	0	0	0	0	0
PBPB_ECOLI.46-60.__DCM_ECOLI__487aa	0		0	0	0	0	0	0	0	0	0	0	0
PBPB_ECOLI.46-60.__GLXK2_ECOLI__396aa	0		0	0	0	0	0	0	0	0	0	0	0
PBPB_ECOLI.46-60.__GHOT_ECOLI__72aa	0		0	0	0	0	0	0	0	0	0	0	0
PBPB_ECOLI.46-60.__DNAK_ECOLI__653aa	0		0	0	0	0	0	0	0	0	0	0	0
PBPB_ECOLI.46-60.__YRAN_ECOLI__146aa	0		0	0	0	0	0	0	0	0	0	0	0
PBPB_ECOLI.46-60.__RISA_ECOLI__228aa	0		0	0	0	0	0	0	0	0	0	0	0
PBPB_ECOLI.1-60.__GLPQ_ECOLI__418aa	0		0	0	0	0	0	0	0	0	0	0	0
PBPB_ECOLI.46-60.__MUKB_ECOLI__1501aa	0		0	0	0	0	0	0	0	0	0	0	0
PBPB_ECOLI.46-60.__APPY_ECOLI__264aa	0		0	0	0	0	0	0	0	0	0	0	0
PBPB_ECOLI.46-60.__MHPA_ECOLI__569aa	0		0	0	0	0	0	0	0	0	0	0	0
PBPB_ECOLI.1-60.__GUAA_ECOLI__585aa	0		0	0	0	0	0	0	0	0	0	0	0
PBPB_ECOLI.1-60.__FLIP_ECOLI__305aa	0		0	0	0	0	0	0	0	0	0	0	0
PBPB_ECOLI.1-60.__GLAH_ECOLI__385aa	0		0	0	0	0	0	0	0	0	0	0	0
PBPB_ECOLI.46-60.__END1_ECOLI__250aa	0		0	0	0	0	0	0	0	0	0	0	0
PBPB_ECOLI.46-60.__LAMB_ECOLI__461aa	0		0	0	0	0	0	0	0	0	0	0	0
PBPB_ECOLI.1-60.__LDRD_ECOLI__95aa	0		0	0	0	0	0	0	0	0	0	0	0
PBPB_ECOLI.46-60.__LDRD_ECOLI__50aa	0		0	0	0	0	0	0	0	0	0	0	0
PBPB_ECOLI.46-60.__YAFJ_ECOLI__270aa	0		0	0	0	0	0	0	0	0	0	0	0
PBPB_ECOLI.1-60.__RSEB_ECOLI__378aa	0		0	0	0	0	0	0	0	0	0	0	0
PBPB_ECOLI.46-60.__RS4_ECOLI__221aa	0		0	0	0	0	0	0	0	0	0	0	0
PBPB_ECOLI.46-60.__RL29_ECOLI__78aa	0		0	0	0	0	0	0	0	0	0	0	0
PBPB_ECOLI.46-60.__GHXP_ECOLI__464aa	0		0	0	0	0	0	0	0	0	0	0	0
PBPB_ECOLI.1-60.__YGAP_ECOLI__234aa	0		0	0	0	0	0	0	0	0	0	0	0
PBPB_ECOLI.1-60.__XNI_ECOLI__311aa	0		0	0	0	0	0	0	0	0	0	0	0
PBPB_ECOLI.46-60.__KDPF_ECOLI__44aa	0		0	0	0	0	0	0	0	0	0	0	0
PBPB_ECOLI.1-60.__FLGE_ECOLI__462aa	0		0	0	0	0	0	0	0	0	0	0	0
PBPB_ECOLI.1-60.__GLPX_ECOLI__396aa	0		0	0	0	0	0	0	0	0	0	0	0
PBPB_ECOLI.1-60.__ADD_ECOLI__393aa	0		0	0	0	0	0	0	0	0	0	0	0
PBPB_ECOLI.1-60.__RL13_ECOLI__202aa	0		0	0	0	0	0	0	0	0	0	0	0
PBPB_ECOLI.1-60.__MAK_ECOLI__362aa	0		0	0	0	0	0	0	0	0	0	0	0
PBPB_ECOLI.46-60.__YBCN_ECOLI__166aa	0		0	0	0	0	0	0	0	0	0	0	0
PBPB_ECOLI.46-60.__LPTA_ECOLI__200aa	0		0	0	0	0	0	0	0	0	0	0	0
PBPB_ECOLI.1-60.__PURE_ECOLI__229aa	0		0	0	0	0	0	0	0	0	0	0	0
PBPB_ECOLI.46-60.__YICU_ECOLI__34aa	0		0	0	0	0	0	0	0	0	0	0	0
PBPB_ECOLI.46-60.__YCFH_ECOLI__280aa	0		0	0	0	0	0	0	0	0	0	0	0
PBPB_ECOLI.1-60.__NUPG_ECOLI__478aa	0		0	0	0	0	0	0	0	0	0	0	0
PBPB_ECOLI.46-60.__HOFP_ECOLI__149aa	0		0	0	0	0	0	0	0	0	0	0	0
PBPB_ECOLI.1-60.__LAST_ECOLI__288aa	0		0	0	0	0	0	0	0	0	0	0	0
PBPB_ECOLI.1-60.__YKFG_ECOLI__218aa	0		0	0	0	0	0	0	0	0	0	0	0
PBPB_ECOLI.46-60.__YEHC_ECOLI__254aa	0		0	0	0	0	0	0	0	0	0	0	0
PBPB_ECOLI.46-60.__KDPC_ECOLI__205aa	0		0	0	0	0	0	0	0	0	0	0	0
PBPB_ECOLI.1-60.__FLHE_ECOLI__190aa	0		0	0	0	0	0	0	0	0	0	0	0
PBPB_ECOLI.1-60.__MENE_ECOLI__511aa	0		0	0	0	0	0	0	0	0	0	0	0
PBPB_ECOLI.1-60.__NRDI_ECOLI__196aa	0		0	0	0	0	0	0	0	0	0	0	0
PBPB_ECOLI.1-60.__FABI_ECOLI__322aa	0		0	0	0	0	0	0	0	0	0	0	0
PBPB_ECOLI.1-60.__GSPL_ECOLI__447aa	0		0	0	0	0	0	0	0	0	0	0	0
PBPB_ECOLI.46-60.__YHFL_ECOLI__70aa	0		0	0	0	0	0	0	0	0	0	0	0
PBPB_ECOLI.46-60.__HSRA_ECOLI__490aa	0		0	0	0	0	0	0	0	0	0	0	0
PBPB_ECOLI.1-60.__DGTP_ECOLI__565aa	0		0	0	0	0	0	0	0	0	0	0	0
PBPB_ECOLI.46-60.__ARNF_ECOLI__143aa	0		0	0	0	0	0	0	0	0	0	0	0
PBPB_ECOLI.46-60.__PTGCB_ECOLI__492aa	0		0	0	0	0	0	0	0	0	0	0	0
PBPB_ECOLI.46-60.__PURE_ECOLI__184aa	0		0	0	0	0	0	0	0	0	0	0	0
PBPB_ECOLI.1-60.__HOA_ECOLI__397aa	0		0	0	0	0	0	0	0	0	0	0	0
PBPB_ECOLI.1-60.__PNUC_ECOLI__299aa	0		0	0	0	0	0	0	0	0	0	0	0
PBPB_ECOLI.1-60.__HYFA_ECOLI__265aa	0		0	0	0	0	0	0	0	0	0	0	0
PBPB_ECOLI.1-60.__IHFA_ECOLI__159aa	0		0	0	0	0	0	0	0	0	0	0	0
PBPB_ECOLI.1-60.__ARFA_ECOLI__132aa	0		0	0	0	0	0	0	0	0	0	0	0
PBPB_ECOLI.46-60.__YFBS_ECOLI__625aa	0		0	0	0	0	0	0	0	0	0	0	0
PBPB_ECOLI.1-60.__NARI_ECOLI__285aa	0		0	0	0	0	0	0	0	0	0	0	0
PBPB_ECOLI.46-60.__PANB_ECOLI__279aa	0		0	0	0	0	0	0	0	0	0	0	0
PBPB_ECOLI.1-60.__RBBA_ECOLI__971aa	0		0	0	0	0	0	0	0	0	0	0	0
PBPB_ECOLI.46-60.__SSNA_ECOLI__457aa	0		0	0	0	0	0	0	0	0	0	0	0
PBPB_ECOLI.46-60.__THIE_ECOLI__226aa	0		0	0	0	0	0	0	0	0	0	0	0
PBPB_ECOLI.1-60.__HYFD_ECOLI__539aa	0		0	0	0	0	0	0	0	0	0	0	0
PBPB_ECOLI.46-60.__PPDA_ECOLI__171aa	0		0	0	0	0	0	0	0	0	0	0	0
PBPB_ECOLI.1-60.__RADA_ECOLI__520aa	0		0	0	0	0	0	0	0	0	0	0	0
PBPB_ECOLI.1-60.__YRAJ_ECOLI__898aa	0		0	0	0	0	0	0	0	0	0	0	0
PBPB_ECOLI.1-60.__LPOA_ECOLI__738aa	0		0	0	0	0	0	0	0	0	0	0	0
PBPB_ECOLI.1-60.__NTRB_ECOLI__409aa	0		0	0	0	0	0	0	0	0	0	0	0
PBPB_ECOLI.46-60.__BIOD1_ECOLI__240aa	0		0	0	0	0	0	0	0	0	0	0	0
PBPB_ECOLI.46-60.__GFCD_ECOLI__713aa	0		0	0	0	0	0	0	0	0	0	0	0
PBPB_ECOLI.46-60.__YGHB_ECOLI__234aa	0		0	0	0	0	0	0	0	0	0	0	0
PBPB_ECOLI.46-60.__YIHN_ECOLI__436aa	0		0	0	0	0	0	0	0	0	0	0	0
PBPB_ECOLI.1-60.__LEU1_ECOLI__583aa	0		0	0	0	0	0	0	0	0	0	0	0
PBPB_ECOLI.46-60.__YDDL_ECOLI__111aa	0		0	0	0	0	0	0	0	0	0	0	0
PBPB_ECOLI.1-60.__YRDB_ECOLI__145aa	0		0	0	0	0	0	0	0	0	0	0	0
PBPB_ECOLI.1-60.__SFMA_ECOLI__240aa	0		0	0	0	0	0	0	0	0	0	0	0
PBPB_ECOLI.1-60.__AIDB_ECOLI__601aa	0		0	0	0	0	0	0	0	0	0	0	0
PBPB_ECOLI.1-60.__BLUF_ECOLI__463aa	0		0	0	0	0	0	0	0	0	0	0	0
PBPB_ECOLI.1-60.__QSEB_ECOLI__279aa	0		0	0	0	0	0	0	0	0	0	0	0
PBPB_ECOLI.46-60.__YECR_ECOLI__122aa	0		0	0	0	0	0	0	0	0	0	0	0
PBPB_ECOLI.46-60.__XAPA_ECOLI__292aa	0		0	0	0	0	0	0	0	0	0	0	0
PBPB_ECOLI.46-60.__ALLA_ECOLI__175aa	0		0	0	0	0	0	0	0	0	0	0	0
PBPB_ECOLI.1-60.__YADK_ECOLI__258aa	0		0	0	0	0	0	0	0	0	0	0	0
PBPB_ECOLI.46-60.__CUSS_ECOLI__495aa	0		0	0	0	0	0	0	0	0	0	0	0
PBPB_ECOLI.1-60.__SGCA_ECOLI__203aa	0		0	0	0	0	0	0	0	0	0	0	0
PBPB_ECOLI.1-60.__YQJI_ECOLI__267aa	0		0	0	0	0	0	0	0	0	0	0	0
PBPB_ECOLI.1-60.__YBJO_ECOLI__222aa	0		0	0	0	0	0	0	0	0	0	0	0
PBPB_ECOLI.46-60.__NUOA_ECOLI__162aa	0		0	0	0	0	0	0	0	0	0	0	0
PBPB_ECOLI.46-60.__RF3_ECOLI__544aa	0		0	0	0	0	0	0	0	0	0	0	0
PBPB_ECOLI.1-60.__YQEC_ECOLI__316aa	0		0	0	0	0	0	0	0	0	0	0	0
PBPB_ECOLI.1-60.__YBIE_ECOLI__79aa	0		0	0	0	0	0	0	0	0	0	0	0
PBPB_ECOLI.1-60.__YBBO_ECOLI__329aa	0		0	0	0	0	0	0	0	0	0	0	0
PBPB_ECOLI.46-60.__RSMJ_ECOLI__265aa	0		0	0	0	0	0	0	0	0	0	0	0
PBPB_ECOLI.1-60.__YIDF_ECOLI__225aa	0		0	0	0	0	0	0	0	0	0	0	0
PBPB_ECOLI.46-60.__PEPQ_ECOLI__458aa	0		0	0	0	0	0	0	0	0	0	0	0
PBPB_ECOLI.46-60.__YAFZ_ECOLI__288aa	0		0	0	0	0	0	0	0	0	0	0	0
PBPB_ECOLI.1-60.__DUSA_ECOLI__405aa	0		0	0	0	0	0	0	0	0	0	0	0
PBPB_ECOLI.1-60.__ACRF_ECOLI__1094aa	0		0	0	0	0	0	0	0	0	0	0	0
PBPB_ECOLI.46-60.__WZB_ECOLI__162aa	0		0	0	0	0	0	0	0	0	0	0	0
PBPB_ECOLI.1-60.__6PGD_ECOLI__528aa	0		0	0	0	0	0	0	0	0	0	0	0
PBPB_ECOLI.1-60.__YACH_ECOLI__677aa	0		0	0	0	0	0	0	0	0	0	0	0
PBPB_ECOLI.1-60.__EUTK_ECOLI__226aa	0		0	0	0	0	0	0	0	0	0	0	0
PBPB_ECOLI.46-60.__LSRG_ECOLI__111aa	0		0	0	0	0	0	0	0	0	0	0	0
PBPB_ECOLI.1-60.__LLDP_ECOLI__611aa	0		0	0	0	0	0	0	0	0	0	0	0
PBPB_ECOLI.46-60.__YIDE_ECOLI__568aa	0		0	0	0	0	0	0	0	0	0	0	0
PBPB_ECOLI.46-60.__ARSC_ECOLI__156aa	0		0	0	0	0	0	0	0	0	0	0	0
PBPB_ECOLI.1-60.__HIS4_ECOLI__305aa	0		0	0	0	0	0	0	0	0	0	0	0
PBPB_ECOLI.1-60.__YECT_ECOLI__222aa	0		0	0	0	0	0	0	0	0	0	0	0
PBPB_ECOLI.1-60.__DPAL_ECOLI__458aa	0		0	0	0	0	0	0	0	0	0	0	0
PBPB_ECOLI.1-60.__GFCC_ECOLI__308aa	0		0	0	0	0	0	0	0	0	0	0	0
PBPB_ECOLI.46-60.__TNAB_ECOLI__430aa	0		0	0	0	0	0	0	0	0	0	0	0
PBPB_ECOLI.1-60.__MCBA_ECOLI__146aa	0		0	0	0	0	0	0	0	0	0	0	0
PBPB_ECOLI.46-60.__YIHO_ECOLI__482aa	0		0	0	0	0	0	0	0	0	0	0	0
PBPB_ECOLI.1-60.__TOLB_ECOLI__490aa	0		0	0	0	0	0	0	0	0	0	0	0
PBPB_ECOLI.1-60.__EXUT_ECOLI__492aa	0		0	0	0	0	0	0	0	0	0	0	0
PBPB_ECOLI.1-60.__GALM_ECOLI__406aa	0		0	0	0	0	0	0	0	0	0	0	0
PBPB_ECOLI.1-60.__PURK_ECOLI__415aa	0		0	0	0	0	0	0	0	0	0	0	0
PBPB_ECOLI.1-60.__HYBG_ECOLI__142aa	0		0	0	0	0	0	0	0	0	0	0	0
PBPB_ECOLI.46-60.__YQIM_ECOLI__42aa	0		0	0	0	0	0	0	0	0	0	0	0
PBPB_ECOLI.46-60.__HEMN_ECOLI__472aa	0		0	0	0	0	0	0	0	0	0	0	0
PBPB_ECOLI.1-60.__SPEFL_ECOLI__94aa	0		0	0	0	0	0	0	0	0	0	0	0
PBPB_ECOLI.46-60.__BRNQ_ECOLI__454aa	0		0	0	0	0	0	0	0	0	0	0	0
PBPB_ECOLI.1-60.__LPF_ECOLI__75aa	0		0	0	0	0	0	0	0	0	0	0	0
PBPB_ECOLI.1-60.__HTRL_ECOLI__345aa	0		0	0	0	0	0	0	0	0	0	0	0
PBPB_ECOLI.46-60.__WZA_ECOLI__394aa	0		0	0	0	0	0	0	0	0	0	0	0
PBPB_ECOLI.46-60.__YQJI_ECOLI__222aa	0		0	0	0	0	0	0	0	0	0	0	0
PBPB_ECOLI.1-60.__HYBA_ECOLI__388aa	0		0	0	0	0	0	0	0	0	0	0	0
PBPB_ECOLI.1-60.__RIMK_ECOLI__360aa	0		0	0	0	0	0	0	0	0	0	0	0
PBPB_ECOLI.1-60.__NAGZ_ECOLI__401aa	0		0	0	0	0	0	0	0	0	0	0	0
PBPB_ECOLI.46-60.__PHNC_ECOLI__277aa	0		0	0	0	0	0	0	0	0	0	0	0
PBPB_ECOLI.46-60.__GSIC_ECOLI__321aa	0		0	0	0	0	0	0	0	0	0	0	0
PBPB_ECOLI.46-60.__FADK_ECOLI__581aa	0		0	0	0	0	0	0	0	0	0	0	0
PBPB_ECOLI.1-60.__TRPGD_ECOLI__591aa	0		0	0	0	0	0	0	0	0	0	0	0
PBPB_ECOLI.46-60.__WCAE_ECOLI__263aa	0		0	0	0	0	0	0	0	0	0	0	0
PBPB_ECOLI.46-60.__ADEC_ECOLI__603aa	0		0	0	0	0	0	0	0	0	0	0	0
PBPB_ECOLI.46-60.__YQEL_ECOLI__41aa	0		0	0	0	0	0	0	0	0	0	0	0
PBPB_ECOLI.46-60.__PPDC_ECOLI__122aa	0		0	0	0	0	0	0	0	0	0	0	0
PBPB_ECOLI.46-60.__RSUA_ECOLI__246aa	0		0	0	0	0	0	0	0	0	0	0	0
PBPB_ECOLI.1-60.__HXPA_ECOLI__276aa	0		0	0	0	0	0	0	0	0	0	0	0
PBPB_ECOLI.1-60.__SSPB_ECOLI__225aa	0		0	0	0	0	0	0	0	0	0	0	0
PBPB_ECOLI.46-60.__NFI_ECOLI__238aa	0		0	0	0	0	0	0	0	0	0	0	0
PBPB_ECOLI.1-60.__ZAPD_ECOLI__307aa	0		0	0	0	0	0	0	0	0	0	0	0
PBPB_ECOLI.46-60.__HYFR_ECOLI__685aa	0		0	0	0	0	0	0	0	0	0	0	0
PBPB_ECOLI.46-60.__AROH_ECOLI__363aa	0		0	0	0	0	0	0	0	0	0	0	0
PBPB_ECOLI.1-60.__THIP_ECOLI__596aa	0		0	0	0	0	0	0	0	0	0	0	0
PBPB_ECOLI.1-60.__FEOA_ECOLI__135aa	0		0	0	0	0	0	0	0	0	0	0	0
PBPB_ECOLI.46-60.__YMGF_ECOLI__87aa	0		0	0	0	0	0	0	0	0	0	0	0
PBPB_ECOLI.46-60.__ILVX_ECOLI__31aa	0		0	0	0	0	0	0	0	0	0	0	0
PBPB_ECOLI.1-60.__MLTA_ECOLI__425aa	0		0	0	0	0	0	0	0	0	0	0	0
PBPB_ECOLI.46-60.__PEPE_ECOLI__244aa	0		0	0	0	0	0	0	0	0	0	0	0
PBPB_ECOLI.46-60.__CITC_ECOLI__367aa	0		0	0	0	0	0	0	0	0	0	0	0
PBPB_ECOLI.1-60.__EFTU1_ECOLI__454aa	0		0	0	0	0	0	0	0	0	0	0	0
PBPB_ECOLI.1-60.__YPEC_ECOLI__168aa	0		0	0	0	0	0	0	0	0	0	0	0
PBPB_ECOLI.46-60.__MALG_ECOLI__311aa	0		0	0	0	0	0	0	0	0	0	0	0
PBPB_ECOLI.1-60.__FTSI_ECOLI__648aa	0		0	0	0	0	0	0	0	0	0	0	0
PBPB_ECOLI.1-60.__YADG_ECOLI__368aa	0		0	0	0	0	0	0	0	0	0	0	0
PBPB_ECOLI.1-60.__NIKR_ECOLI__193aa	0		0	0	0	0	0	0	0	0	0	0	0
PBPB_ECOLI.46-60.__PLPHP_ECOLI__249aa	0		0	0	0	0	0	0	0	0	0	0	0
PBPB_ECOLI.1-60.__YFCF_ECOLI__274aa	0		0	0	0	0	0	0	0	0	0	0	0
PBPB_ECOLI.46-60.__COPA_ECOLI__849aa	0		0	0	0	0	0	0	0	0	0	0	0
PBPB_ECOLI.46-60.__INTE_ECOLI__390aa	0		0	0	0	0	0	0	0	0	0	0	0
PBPB_ECOLI.46-60.__LPW_ECOLI__29aa	0		0	0	0	0	0	0	0	0	0	0	0
PBPB_ECOLI.1-60.__FTSL_ECOLI__181aa	0		0	0	0	0	0	0	0	0	0	0	0
PBPB_ECOLI.46-60.__RBSK_ECOLI__324aa	0		0	0	0	0	0	0	0	0	0	0	0
PBPB_ECOLI.46-60.__THIM_ECOLI__277aa	0		0	0	0	0	0	0	0	0	0	0	0
PBPB_ECOLI.1-60.__OPGH_ECOLI__907aa	0		0	0	0	0	0	0	0	0	0	0	0
PBPB_ECOLI.1-60.__IDNO_ECOLI__314aa	0		0	0	0	0	0	0	0	0	0	0	0
PBPB_ECOLI.1-60.__YJJY_ECOLI__106aa	0		0	0	0	0	0	0	0	0	0	0	0
PBPB_ECOLI.46-60.__RFAL_ECOLI__434aa	0		0	0	0	0	0	0	0	0	0	0	0
PBPB_ECOLI.1-60.__YRAK_ECOLI__423aa	0		0	0	0	0	0	0	0	0	0	0	0
PBPB_ECOLI.1-60.__YQJC_ECOLI__182aa	0		0	0	0	0	0	0	0	0	0	0	0
PBPB_ECOLI.1-60.__RLMI_ECOLI__456aa	0		0	0	0	0	0	0	0	0	0	0	0
PBPB_ECOLI.1-60.__DGCF_ECOLI__375aa	0		0	0	0	0	0	0	0	0	0	0	0
PBPB_ECOLI.1-60.__NRDG_ECOLI__214aa	0		0	0	0	0	0	0	0	0	0	0	0
PBPB_ECOLI.46-60.__DTPD_ECOLI__508aa	0		0	0	0	0	0	0	0	0	0	0	0
PBPB_ECOLI.1-60.__MODE_ECOLI__322aa	0		0	0	0	0	0	0	0	0	0	0	0
PBPB_ECOLI.46-60.__PUUD_ECOLI__269aa	0		0	0	0	0	0	0	0	0	0	0	0
PBPB_ECOLI.46-60.__ALLR_ECOLI__286aa	0		0	0	0	0	0	0	0	0	0	0	0
PBPB_ECOLI.46-60.__HIS4_ECOLI__260aa	0		0	0	0	0	0	0	0	0	0	0	0
PBPB_ECOLI.1-60.__NRDR_ECOLI__209aa	0		0	0	0	0	0	0	0	0	0	0	0
PBPB_ECOLI.1-60.__RUTF_ECOLI__224aa	0		0	0	0	0	0	0	0	0	0	0	0
PBPB_ECOLI.46-60.__SYGA_ECOLI__318aa	0		0	0	0	0	0	0	0	0	0	0	0
PBPB_ECOLI.46-60.__TDCR_ECOLI__87aa	0		0	0	0	0	0	0	0	0	0	0	0
PBPB_ECOLI.46-60.__YECN_ECOLI__146aa	0		0	0	0	0	0	0	0	0	0	0	0
PBPB_ECOLI.46-60.__APBC_ECOLI__384aa	0		0	0	0	0	0	0	0	0	0	0	0
PBPB_ECOLI.1-60.__TCYL_ECOLI__282aa	0		0	0	0	0	0	0	0	0	0	0	0
PBPB_ECOLI.1-60.__YGJR_ECOLI__388aa	0		0	0	0	0	0	0	0	0	0	0	0
PBPB_ECOLI.1-60.__PLSY_ECOLI__265aa	0		0	0	0	0	0	0	0	0	0	0	0
PBPB_ECOLI.46-60.__YHBS_ECOLI__182aa	0		0	0	0	0	0	0	0	0	0	0	0
PBPB_ECOLI.46-60.__ZINT_ECOLI__231aa	0		0	0	0	0	0	0	0	0	0	0	0
PBPB_ECOLI.46-60.__TYRP_ECOLI__418aa	0		0	0	0	0	0	0	0	0	0	0	0
PBPB_ECOLI.46-60.__CCMD_ECOLI__84aa	0		0	0	0	0	0	0	0	0	0	0	0
PBPB_ECOLI.46-60.__YFDM_ECOLI__106aa	0		0	0	0	0	0	0	0	0	0	0	0
PBPB_ECOLI.46-60.__MLAF_ECOLI__284aa	0		0	0	0	0	0	0	0	0	0	0	0
PBPB_ECOLI.46-60.__ENTB_ECOLI__300aa	0		0	0	0	0	0	0	0	0	0	0	0
PBPB_ECOLI.46-60.__DXR_ECOLI__413aa	0		0	0	0	0	0	0	0	0	0	0	0
PBPB_ECOLI.1-60.__YDBD_ECOLI__828aa	0		0	0	0	0	0	0	0	0	0	0	0
PBPB_ECOLI.46-60.__YDAF_ECOLI__66aa	0		0	0	0	0	0	0	0	0	0	0	0
PBPB_ECOLI.1-60.__YJAB_ECOLI__207aa	0		0	0	0	0	0	0	0	0	0	0	0
PBPB_ECOLI.1-60.__PGAA_ECOLI__867aa	0		0	0	0	0	0	0	0	0	0	0	0
PBPB_ECOLI.1-60.__YEJL_ECOLI__135aa	0		0	0	0	0	0	0	0	0	0	0	0
PBPB_ECOLI.46-60.__YQHA_ECOLI__179aa	0		0	0	0	0	0	0	0	0	0	0	0
PBPB_ECOLI.1-60.__YDCZ_ECOLI__209aa	0		0	0	0	0	0	0	0	0	0	0	0
PBPB_ECOLI.1-60.__YDGA_ECOLI__562aa	0		0	0	0	0	0	0	0	0	0	0	0
PBPB_ECOLI.1-60.__RCLR_ECOLI__344aa	0		0	0	0	0	0	0	0	0	0	0	0
PBPB_ECOLI.46-60.__YMIA_ECOLI__61aa	0		0	0	0	0	0	0	0	0	0	0	0
PBPB_ECOLI.46-60.__RSMB_ECOLI__444aa	0		0	0	0	0	0	0	0	0	0	0	0
PBPB_ECOLI.46-60.__FADA_ECOLI__402aa	0		0	0	0	0	0	0	0	0	0	0	0
PBPB_ECOLI.1-60.__ARLY_ECOLI__517aa	0		0	0	0	0	0	0	0	0	0	0	0
PBPB_ECOLI.46-60.__MNAT_ECOLI__187aa	0		0	0	0	0	0	0	0	0	0	0	0
PBPB_ECOLI.46-60.__TOMB_ECOLI__139aa	0		0	0	0	0	0	0	0	0	0	0	0
PBPB_ECOLI.46-60.__YBGP_ECOLI__257aa	0		0	0	0	0	0	0	0	0	0	0	0
PBPB_ECOLI.1-60.__DEOC_ECOLI__319aa	0		0	0	0	0	0	0	0	0	0	0	0
PBPB_ECOLI.46-60.__YEHK_ECOLI__120aa	0		0	0	0	0	0	0	0	0	0	0	0
PBPB_ECOLI.1-60.__PDXJ_ECOLI__303aa	0		0	0	0	0	0	0	0	0	0	0	0
PBPB_ECOLI.1-60.__DLD_ECOLI__631aa	0		0	0	0	0	0	0	0	0	0	0	0
PBPB_ECOLI.1-60.__NUOI_ECOLI__240aa	0		0	0	0	0	0	0	0	0	0	0	0
PBPB_ECOLI.1-60.__FLXA_ECOLI__170aa	0		0	0	0	0	0	0	0	0	0	0	0
PBPB_ECOLI.1-60.__PTFLB_ECOLI__543aa	0		0	0	0	0	0	0	0	0	0	0	0
PBPB_ECOLI.1-60.__RL3_ECOLI__269aa	0		0	0	0	0	0	0	0	0	0	0	0
PBPB_ECOLI.46-60.__YDAW_ECOLI__201aa	0		0	0	0	0	0	0	0	0	0	0	0
PBPB_ECOLI.1-60.__HYBB_ECOLI__452aa	0		0	0	0	0	0	0	0	0	0	0	0
PBPB_ECOLI.1-60.__YPHB_ECOLI__350aa	0		0	0	0	0	0	0	0	0	0	0	0
PBPB_ECOLI.1-60.__T1SK_ECOLI__524aa	0		0	0	0	0	0	0	0	0	0	0	0
PBPB_ECOLI.46-60.__GLPF_ECOLI__296aa	0		0	0	0	0	0	0	0	0	0	0	0
PBPB_ECOLI.46-60.__MELB_ECOLI__488aa	0		0	0	0	0	0	0	0	0	0	0	0
PBPB_ECOLI.46-60.__YPHE_ECOLI__518aa	0		0	0	0	0	0	0	0	0	0	0	0
PBPB_ECOLI.46-60.__CAIE_ECOLI__211aa	0		0	0	0	0	0	0	0	0	0	0	0
PBPB_ECOLI.1-60.__HCAT_ECOLI__439aa	0		0	0	0	0	0	0	0	0	0	0	0
PBPB_ECOLI.1-60.__HOLB_ECOLI__394aa	0		0	0	0	0	0	0	0	0	0	0	0
PBPB_ECOLI.46-60.__PYRH_ECOLI__256aa	0		0	0	0	0	0	0	0	0	0	0	0
PBPB_ECOLI.46-60.__HFLC_ECOLI__349aa	0		0	0	0	0	0	0	0	0	0	0	0
PBPB_ECOLI.1-60.__FER_ECOLI__171aa	0		0	0	0	0	0	0	0	0	0	0	0
PBPB_ECOLI.1-60.__FUCA_ECOLI__275aa	0		0	0	0	0	0	0	0	0	0	0	0
PBPB_ECOLI.1-60.__YIEK_ECOLI__300aa	0		0	0	0	0	0	0	0	0	0	0	0
PBPB_ECOLI.1-60.__PLAP_ECOLI__512aa	0		0	0	0	0	0	0	0	0	0	0	0
PBPB_ECOLI.46-60.__YBED_ECOLI__102aa	0		0	0	0	0	0	0	0	0	0	0	0
PBPB_ECOLI.46-60.__NOHD_ECOLI__196aa	0		0	0	0	0	0	0	0	0	0	0	0
PBPB_ECOLI.1-60.__LEUC_ECOLI__526aa	0		0	0	0	0	0	0	0	0	0	0	0
PBPB_ECOLI.46-60.__SYR_ECOLI__592aa	0		0	0	0	0	0	0	0	0	0	0	0
PBPB_ECOLI.1-60.__LAPB_ECOLI__449aa	0		0	0	0	0	0	0	0	0	0	0	0
PBPB_ECOLI.46-60.__PYRI_ECOLI__168aa	0		0	0	0	0	0	0	0	0	0	0	0
PBPB_ECOLI.1-60.__YIBV_ECOLI__171aa	0		0	0	0	0	0	0	0	0	0	0	0
PBPB_ECOLI.46-60.__TRMJ_ECOLI__261aa	0		0	0	0	0	0	0	0	0	0	0	0
PBPB_ECOLI.1-60.__MTOX_ECOLI__432aa	0		0	0	0	0	0	0	0	0	0	0	0
PBPB_ECOLI.46-60.__TDH_ECOLI__356aa	0		0	0	0	0	0	0	0	0	0	0	0
PBPB_ECOLI.1-60.__MQSA_ECOLI__191aa	0		0	0	0	0	0	0	0	0	0	0	0
PBPB_ECOLI.1-60.__TTDB_ECOLI__261aa	0		0	0	0	0	0	0	0	0	0	0	0
PBPB_ECOLI.1-60.__TRMA_ECOLI__426aa	0		0	0	0	0	0	0	0	0	0	0	0
PBPB_ECOLI.1-60.__PANB_ECOLI__324aa	0		0	0	0	0	0	0	0	0	0	0	0
PBPB_ECOLI.1-60.__YHIM_ECOLI__410aa	0		0	0	0	0	0	0	0	0	0	0	0
PBPB_ECOLI.46-60.__YGAM_ECOLI__124aa	0		0	0	0	0	0	0	0	0	0	0	0
PBPB_ECOLI.46-60.__OPPA_ECOLI__558aa	0		0	0	0	0	0	0	0	0	0	0	0
PBPB_ECOLI.1-60.__IDNT_ECOLI__499aa	0		0	0	0	0	0	0	0	0	0	0	0
PBPB_ECOLI.46-60.__RHMR_ECOLI__275aa	0		0	0	0	0	0	0	0	0	0	0	0
PBPB_ECOLI.46-60.__YEGW_ECOLI__263aa	0		0	0	0	0	0	0	0	0	0	0	0
PBPB_ECOLI.1-60.__UXUB_ECOLI__546aa	0		0	0	0	0	0	0	0	0	0	0	0
PBPB_ECOLI.1-60.__TUSB_ECOLI__155aa	0		0	0	0	0	0	0	0	0	0	0	0
PBPB_ECOLI.46-60.__YOAA_ECOLI__651aa	0		0	0	0	0	0	0	0	0	0	0	0
PBPB_ECOLI.1-60.__RS19_ECOLI__152aa	0		0	0	0	0	0	0	0	0	0	0	0
PBPB_ECOLI.1-60.__MAZG_ECOLI__323aa	0		0	0	0	0	0	0	0	0	0	0	0
PBPB_ECOLI.1-60.__MLAA_ECOLI__311aa	0		0	0	0	0	0	0	0	0	0	0	0
PBPB_ECOLI.1-60.__YQIM_ECOLI__87aa	0		0	0	0	0	0	0	0	0	0	0	0
PBPB_ECOLI.46-60.__NFSB_ECOLI__232aa	0		0	0	0	0	0	0	0	0	0	0	0
PBPB_ECOLI.46-60.__ODO1_ECOLI__948aa	0		0	0	0	0	0	0	0	0	0	0	0
PBPB_ECOLI.46-60.__HYFG_ECOLI__570aa	0		0	0	0	0	0	0	0	0	0	0	0
PBPB_ECOLI.1-60.__XAPR_ECOLI__354aa	0		0	0	0	0	0	0	0	0	0	0	0
PBPB_ECOLI.1-60.__UMUD_ECOLI__199aa	0		0	0	0	0	0	0	0	0	0	0	0
PBPB_ECOLI.46-60.__NARI_ECOLI__240aa	0		0	0	0	0	0	0	0	0	0	0	0
PBPB_ECOLI.46-60.__YBCV_ECOLI__151aa	0		0	0	0	0	0	0	0	0	0	0	0
PBPB_ECOLI.1-60.__ALX_ECOLI__381aa	0		0	0	0	0	0	0	0	0	0	0	0
PBPB_ECOLI.46-60.__RBSR_ECOLI__345aa	0		0	0	0	0	0	0	0	0	0	0	0
PBPB_ECOLI.46-60.__AG43_ECOLI__1054aa	0		0	0	0	0	0	0	0	0	0	0	0
PBPB_ECOLI.1-60.__SFMF_ECOLI__231aa	0		0	0	0	0	0	0	0	0	0	0	0
PBPB_ECOLI.46-60.__RMLC_ECOLI__200aa	0		0	0	0	0	0	0	0	0	0	0	0
PBPB_ECOLI.1-60.__YFCN_ECOLI__243aa	0		0	0	0	0	0	0	0	0	0	0	0
PBPB_ECOLI.1-60.__ALSC_ECOLI__386aa	0		0	0	0	0	0	0	0	0	0	0	0
PBPB_ECOLI.46-60.__GUAC_ECOLI__362aa	0		0	0	0	0	0	0	0	0	0	0	0
PBPB_ECOLI.1-60.__YTFH_ECOLI__186aa	0		0	0	0	0	0	0	0	0	0	0	0
PBPB_ECOLI.1-60.__HNS_ECOLI__197aa	0		0	0	0	0	0	0	0	0	0	0	0
PBPB_ECOLI.46-60.__ENTS_ECOLI__431aa	0		0	0	0	0	0	0	0	0	0	0	0
PBPB_ECOLI.1-60.__YFIR_ECOLI__232aa	0		0	0	0	0	0	0	0	0	0	0	0
PBPB_ECOLI.1-60.__YNAM_ECOLI__97aa	0		0	0	0	0	0	0	0	0	0	0	0
PBPB_ECOLI.46-60.__YGFI_ECOLI__313aa	0		0	0	0	0	0	0	0	0	0	0	0
PBPB_ECOLI.46-60.__YRIA_ECOLI__39aa	0		0	0	0	0	0	0	0	0	0	0	0
PBPB_ECOLI.1-60.__LPP_ECOLI__138aa	0		0	0	0	0	0	0	0	0	0	0	0
PBPB_ECOLI.1-60.__G6PI_ECOLI__609aa	0		0	0	0	0	0	0	0	0	0	0	0
PBPB_ECOLI.46-60.__HSLV_ECOLI__191aa	0		0	0	0	0	0	0	0	0	0	0	0
PBPB_ECOLI.1-60.__SECF_ECOLI__383aa	0		0	0	0	0	0	0	0	0	0	0	0
PBPB_ECOLI.46-60.__USPD_ECOLI__157aa	0		0	0	0	0	0	0	0	0	0	0	0
PBPB_ECOLI.1-60.__FEPE_ECOLI__437aa	0		0	0	0	0	0	0	0	0	0	0	0
PBPB_ECOLI.46-60.__FTSA_ECOLI__435aa	0		0	0	0	0	0	0	0	0	0	0	0
PBPB_ECOLI.1-60.__FEPA_ECOLI__806aa	0		0	0	0	0	0	0	0	0	0	0	0
PBPB_ECOLI.46-60.__LIPA_ECOLI__336aa	0		0	0	0	0	0	0	0	0	0	0	0
PBPB_ECOLI.1-60.__AKRMG_ECOLI__386aa	0		0	0	0	0	0	0	0	0	0	0	0
PBPB_ECOLI.46-60.__PEPB_ECOLI__442aa	0		0	0	0	0	0	0	0	0	0	0	0
PBPB_ECOLI.46-60.__YMFN_ECOLI__470aa	0		0	0	0	0	0	0	0	0	0	0	0
PBPB_ECOLI.1-60.__YGHG_ECOLI__196aa	0		0	0	0	0	0	0	0	0	0	0	0
PBPB_ECOLI.46-60.__MAZE_ECOLI__97aa	0		0	0	0	0	0	0	0	0	0	0	0
PBPB_ECOLI.46-60.__YAHK_ECOLI__364aa	0		0	0	0	0	0	0	0	0	0	0	0
PBPB_ECOLI.46-60.__MASY_ECOLI__548aa	0		0	0	0	0	0	0	0	0	0	0	0
PBPB_ECOLI.1-60.__ZUPT_ECOLI__317aa	0		0	0	0	0	0	0	0	0	0	0	0
PBPB_ECOLI.46-60.__TAMB_ECOLI__1274aa	0		0	0	0	0	0	0	0	0	0	0	0
PBPB_ECOLI.1-60.__NANT_ECOLI__556aa	0		0	0	0	0	0	0	0	0	0	0	0
PBPB_ECOLI.1-60.__YJAA_ECOLI__187aa	0		0	0	0	0	0	0	0	0	0	0	0
PBPB_ECOLI.1-60.__NANM_ECOLI__428aa	0		0	0	0	0	0	0	0	0	0	0	0
PBPB_ECOLI.1-60.__ATOS_ECOLI__668aa	0		0	0	0	0	0	0	0	0	0	0	0
PBPB_ECOLI.1-60.__YEEW_ECOLI__124aa	0		0	0	0	0	0	0	0	0	0	0	0
PBPB_ECOLI.1-60.__YQFG_ECOLI__101aa	0		0	0	0	0	0	0	0	0	0	0	0
PBPB_ECOLI.46-60.__GCH1_ECOLI__237aa	0		0	0	0	0	0	0	0	0	0	0	0
PBPB_ECOLI.1-60.__YKFF_ECOLI__139aa	0		0	0	0	0	0	0	0	0	0	0	0
PBPB_ECOLI.1-60.__LHGD_ECOLI__482aa	0		0	0	0	0	0	0	0	0	0	0	0
PBPB_ECOLI.46-60.__ZNUB_ECOLI__276aa	0		0	0	0	0	0	0	0	0	0	0	0
PBPB_ECOLI.1-60.__BHSA_ECOLI__145aa	0		0	0	0	0	0	0	0	0	0	0	0
PBPB_ECOLI.1-60.__YBEU_ECOLI__295aa	0		0	0	0	0	0	0	0	0	0	0	0
PBPB_ECOLI.46-60.__YQJF_ECOLI__145aa	0		0	0	0	0	0	0	0	0	0	0	0
PBPB_ECOLI.46-60.__TYSY_ECOLI__279aa	0		0	0	0	0	0	0	0	0	0	0	0
PBPB_ECOLI.1-60.__MUKF_ECOLI__500aa	0		0	0	0	0	0	0	0	0	0	0	0
PBPB_ECOLI.46-60.__YEHY_ECOLI__400aa	0		0	0	0	0	0	0	0	0	0	0	0
PBPB_ECOLI.1-60.__YAEQ_ECOLI__241aa	0		0	0	0	0	0	0	0	0	0	0	0
PBPB_ECOLI.1-60.__LAPA_ECOLI__162aa	0		0	0	0	0	0	0	0	0	0	0	0
PBPB_ECOLI.46-60.__MGLA_ECOLI__521aa	0		0	0	0	0	0	0	0	0	0	0	0
PBPB_ECOLI.46-60.__NRFD_ECOLI__333aa	0		0	0	0	0	0	0	0	0	0	0	0
PBPB_ECOLI.1-60.__PROY_ECOLI__517aa	0		0	0	0	0	0	0	0	0	0	0	0
PBPB_ECOLI.46-60.__HSLR_ECOLI__148aa	0		0	0	0	0	0	0	0	0	0	0	0
PBPB_ECOLI.1-60.__LSRA_ECOLI__571aa	0		0	0	0	0	0	0	0	0	0	0	0
PBPB_ECOLI.46-60.__DICB_ECOLI__77aa	0		0	0	0	0	0	0	0	0	0	0	0
PBPB_ECOLI.46-60.__YOAI_ECOLI__49aa	0		0	0	0	0	0	0	0	0	0	0	0
PBPB_ECOLI.1-60.__YAHL_ECOLI__331aa	0		0	0	0	0	0	0	0	0	0	0	0
PBPB_ECOLI.46-60.__YBGC_ECOLI__149aa	0		0	0	0	0	0	0	0	0	0	0	0
PBPB_ECOLI.1-60.__DAPE_ECOLI__435aa	0		0	0	0	0	0	0	0	0	0	0	0
PBPB_ECOLI.46-60.__BIOB_ECOLI__361aa	0		0	0	0	0	0	0	0	0	0	0	0
PBPB_ECOLI.46-60.__GLPK_ECOLI__517aa	0		0	0	0	0	0	0	0	0	0	0	0
PBPB_ECOLI.1-60.__FTSQ_ECOLI__336aa	0		0	0	0	0	0	0	0	0	0	0	0
PBPB_ECOLI.1-60.__YCIZ_ECOLI__117aa	0		0	0	0	0	0	0	0	0	0	0	0
PBPB_ECOLI.46-60.__RBSD_ECOLI__154aa	0		0	0	0	0	0	0	0	0	0	0	0
PBPB_ECOLI.46-60.__YDIM_ECOLI__419aa	0		0	0	0	0	0	0	0	0	0	0	0
PBPB_ECOLI.46-60.__PTNC_ECOLI__281aa	0		0	0	0	0	0	0	0	0	0	0	0
PBPB_ECOLI.46-60.__YIEH_ECOLI__236aa	0		0	0	0	0	0	0	0	0	0	0	0
PBPB_ECOLI.1-60.__TDCB_ECOLI__389aa	0		0	0	0	0	0	0	0	0	0	0	0
PBPB_ECOLI.1-60.__BIOF_ECOLI__444aa	0		0	0	0	0	0	0	0	0	0	0	0
PBPB_ECOLI.1-60.__RIML_ECOLI__239aa	0		0	0	0	0	0	0	0	0	0	0	0
PBPB_ECOLI.46-60.__MINE_ECOLI__103aa	0		0	0	0	0	0	0	0	0	0	0	0
PBPB_ECOLI.1-60.__YHDX_ECOLI__453aa	0		0	0	0	0	0	0	0	0	0	0	0
PBPB_ECOLI.1-60.__CARA_ECOLI__442aa	0		0	0	0	0	0	0	0	0	0	0	0
PBPB_ECOLI.46-60.__LSRK_ECOLI__545aa	0		0	0	0	0	0	0	0	0	0	0	0
PBPB_ECOLI.1-60.__YCHT_ECOLI__77aa	0		0	0	0	0	0	0	0	0	0	0	0
PBPB_ECOLI.46-60.__RBBA_ECOLI__926aa	0		0	0	0	0	0	0	0	0	0	0	0
PBPB_ECOLI.1-60.__DHAM_ECOLI__532aa	0		0	0	0	0	0	0	0	0	0	0	0
PBPB_ECOLI.46-60.__YICG_ECOLI__220aa	0		0	0	0	0	0	0	0	0	0	0	0
PBPB_ECOLI.46-60.__STFP_ECOLI__224aa	0		0	0	0	0	0	0	0	0	0	0	0
PBPB_ECOLI.1-60.__FTSE_ECOLI__282aa	0		0	0	0	0	0	0	0	0	0	0	0
PBPB_ECOLI.46-60.__HOA_ECOLI__352aa	0		0	0	0	0	0	0	0	0	0	0	0
PBPB_ECOLI.1-60.__INGK_ECOLI__494aa	0		0	0	0	0	0	0	0	0	0	0	0
PBPB_ECOLI.1-60.__PRIA_ECOLI__792aa	0		0	0	0	0	0	0	0	0	0	0	0
PBPB_ECOLI.1-60.__CBTA_ECOLI__184aa	0		0	0	0	0	0	0	0	0	0	0	0
PBPB_ECOLI.1-60.__PGK_ECOLI__447aa	0		0	0	0	0	0	0	0	0	0	0	0
PBPB_ECOLI.46-60.__ARGC_ECOLI__349aa	0		0	0	0	0	0	0	0	0	0	0	0
PBPB_ECOLI.1-60.__YDHC_ECOLI__463aa	0		0	0	0	0	0	0	0	0	0	0	0
PBPB_ECOLI.46-60.__LIVF_ECOLI__252aa	0		0	0	0	0	0	0	0	0	0	0	0
PBPB_ECOLI.46-60.__YKGR_ECOLI__48aa	0		0	0	0	0	0	0	0	0	0	0	0
PBPB_ECOLI.46-60.__YGJH_ECOLI__125aa	0		0	0	0	0	0	0	0	0	0	0	0
PBPB_ECOLI.46-60.__UIDR_ECOLI__211aa	0		0	0	0	0	0	0	0	0	0	0	0
PBPB_ECOLI.46-60.__YACG_ECOLI__80aa	0		0	0	0	0	0	0	0	0	0	0	0
PBPB_ECOLI.46-60.__SOTB_ECOLI__411aa	0		0	0	0	0	0	0	0	0	0	0	0
PBPB_ECOLI.46-60.__GLGX_ECOLI__672aa	0		0	0	0	0	0	0	0	0	0	0	0
PBPB_ECOLI.1-60.__CITC_ECOLI__412aa	0		0	0	0	0	0	0	0	0	0	0	0
PBPB_ECOLI.1-60.__TSAE_ECOLI__213aa	0		0	0	0	0	0	0	0	0	0	0	0
PBPB_ECOLI.46-60.__YRBL_ECOLI__225aa	0		0	0	0	0	0	0	0	0	0	0	0
PBPB_ECOLI.46-60.__FEPA_ECOLI__761aa	0		0	0	0	0	0	0	0	0	0	0	0
PBPB_ECOLI.46-60.__LHGD_ECOLI__437aa	0		0	0	0	0	0	0	0	0	0	0	0
PBPB_ECOLI.1-60.__YTFT_ECOLI__401aa	0		0	0	0	0	0	0	0	0	0	0	0
PBPB_ECOLI.1-60.__CYSE_ECOLI__333aa	0		0	0	0	0	0	0	0	0	0	0	0
PBPB_ECOLI.1-60.__YQIA_ECOLI__253aa	0		0	0	0	0	0	0	0	0	0	0	0
PBPB_ECOLI.1-60.__CYSM_ECOLI__363aa	0		0	0	0	0	0	0	0	0	0	0	0
PBPB_ECOLI.1-60.__YIIS_ECOLI__159aa	0		0	0	0	0	0	0	0	0	0	0	0
PBPB_ECOLI.1-60.__YDFD_ECOLI__123aa	0		0	0	0	0	0	0	0	0	0	0	0
PBPB_ECOLI.1-60.__MQO_ECOLI__608aa	0		0	0	0	0	0	0	0	0	0	0	0
PBPB_ECOLI.1-60.__INSB4_ECOLI__227aa	0		0	0	0	0	0	0	0	0	0	0	0
PBPB_ECOLI.46-60.__YIBL_ECOLI__135aa	0		0	0	0	0	0	0	0	0	0	0	0
PBPB_ECOLI.46-60.__CYNS_ECOLI__171aa	0		0	0	0	0	0	0	0	0	0	0	0
PBPB_ECOLI.46-60.__YADW_ECOLI__36aa	0		0	0	0	0	0	0	0	0	0	0	0
PBPB_ECOLI.46-60.__YRIB_ECOLI__32aa	0		0	0	0	0	0	0	0	0	0	0	0
PBPB_ECOLI.46-60.__YEIE_ECOLI__308aa	0		0	0	0	0	0	0	0	0	0	0	0
PBPB_ECOLI.46-60.__METJ_ECOLI__120aa	0		0	0	0	0	0	0	0	0	0	0	0
PBPB_ECOLI.1-60.__YGEA_ECOLI__290aa	0		0	0	0	0	0	0	0	0	0	0	0
PBPB_ECOLI.46-60.__YEDD_ECOLI__152aa	0		0	0	0	0	0	0	0	0	0	0	0
PBPB_ECOLI.46-60.__YIAN_ECOLI__440aa	0		0	0	0	0	0	0	0	0	0	0	0
PBPB_ECOLI.1-60.__XYLB_ECOLI__544aa	0		0	0	0	0	0	0	0	0	0	0	0
PBPB_ECOLI.1-60.__CAID_ECOLI__321aa	0		0	0	0	0	0	0	0	0	0	0	0
PBPB_ECOLI.46-60.__YFFB_ECOLI__133aa	0		0	0	0	0	0	0	0	0	0	0	0
PBPB_ECOLI.1-60.__UBIH_ECOLI__452aa	0		0	0	0	0	0	0	0	0	0	0	0
PBPB_ECOLI.1-60.__RSXC_ECOLI__800aa	0		0	0	0	0	0	0	0	0	0	0	0
PBPB_ECOLI.46-60.__YHJG_ECOLI__701aa	0		0	0	0	0	0	0	0	0	0	0	0
PBPB_ECOLI.1-60.__FABF_ECOLI__473aa	0		0	0	0	0	0	0	0	0	0	0	0
PBPB_ECOLI.1-60.__YRBN_ECOLI__86aa	0		0	0	0	0	0	0	0	0	0	0	0
PBPB_ECOLI.1-60.__INSI1_ECOLI__443aa	0		0	0	0	0	0	0	0	0	0	0	0
PBPB_ECOLI.46-60.__LPXP_ECOLI__321aa	0		0	0	0	0	0	0	0	0	0	0	0
PBPB_ECOLI.1-60.__LSRK_ECOLI__590aa	0		0	0	0	0	0	0	0	0	0	0	0
PBPB_ECOLI.46-60.__GHOS_ECOLI__113aa	0		0	0	0	0	0	0	0	0	0	0	0
PBPB_ECOLI.1-60.__GLYA_ECOLI__477aa	0		0	0	0	0	0	0	0	0	0	0	0
PBPB_ECOLI.46-60.__YGJJ_ECOLI__371aa	0		0	0	0	0	0	0	0	0	0	0	0
PBPB_ECOLI.46-60.__HISX_ECOLI__449aa	0		0	0	0	0	0	0	0	0	0	0	0
PBPB_ECOLI.46-60.__YEGS_ECOLI__314aa	0		0	0	0	0	0	0	0	0	0	0	0
PBPB_ECOLI.46-60.__YEBO_ECOLI__110aa	0		0	0	0	0	0	0	0	0	0	0	0
PBPB_ECOLI.46-60.__YAGA_ECOLI__399aa	0		0	0	0	0	0	0	0	0	0	0	0
PBPB_ECOLI.46-60.__AHR_ECOLI__354aa	0		0	0	0	0	0	0	0	0	0	0	0
PBPB_ECOLI.1-60.__ERFK_ECOLI__370aa	0		0	0	0	0	0	0	0	0	0	0	0
PBPB_ECOLI.1-60.__YAGU_ECOLI__264aa	0		0	0	0	0	0	0	0	0	0	0	0
PBPB_ECOLI.46-60.__RAPA_ECOLI__983aa	0		0	0	0	0	0	0	0	0	0	0	0
PBPB_ECOLI.1-60.__YJBE_ECOLI__140aa	0		0	0	0	0	0	0	0	0	0	0	0
PBPB_ECOLI.46-60.__DEOD_ECOLI__254aa	0		0	0	0	0	0	0	0	0	0	0	0
PBPB_ECOLI.1-60.__NARX_ECOLI__658aa	0		0	0	0	0	0	0	0	0	0	0	0
PBPB_ECOLI.46-60.__YNFC_ECOLI__251aa	0		0	0	0	0	0	0	0	0	0	0	0
PBPB_ECOLI.46-60.__YAFX_ECOLI__167aa	0		0	0	0	0	0	0	0	0	0	0	0
PBPB_ECOLI.1-60.__WECF_ECOLI__419aa	0		0	0	0	0	0	0	0	0	0	0	0
PBPB_ECOLI.1-60.__ENTA_ECOLI__308aa	0		0	0	0	0	0	0	0	0	0	0	0
PBPB_ECOLI.1-60.__DGCZ_ECOLI__356aa	0		0	0	0	0	0	0	0	0	0	0	0
PBPB_ECOLI.1-60.__ODP2_ECOLI__690aa	0		0	0	0	0	0	0	0	0	0	0	0
PBPB_ECOLI.46-60.__YEBV_ECOLI__93aa	0		0	0	0	0	0	0	0	0	0	0	0
PBPB_ECOLI.46-60.__RL18_ECOLI__132aa	0		0	0	0	0	0	0	0	0	0	0	0
PBPB_ECOLI.46-60.__DMLR_ECOLI__322aa	0		0	0	0	0	0	0	0	0	0	0	0
PBPB_ECOLI.46-60.__RS20_ECOLI__102aa	0		0	0	0	0	0	0	0	0	0	0	0
PBPB_ECOLI.46-60.__NRDG_ECOLI__169aa	0		0	0	0	0	0	0	0	0	0	0	0
PBPB_ECOLI.1-60.__TAUB_ECOLI__315aa	0		0	0	0	0	0	0	0	0	0	0	0
PBPB_ECOLI.1-60.__YMDA_ECOLI__163aa	0		0	0	0	0	0	0	0	0	0	0	0
PBPB_ECOLI.46-60.__YJIG_ECOLI__168aa	0		0	0	0	0	0	0	0	0	0	0	0
PBPB_ECOLI.1-60.__FIC_ECOLI__260aa	0		0	0	0	0	0	0	0	0	0	0	0
PBPB_ECOLI.1-60.__HSRA_ECOLI__535aa	0		0	0	0	0	0	0	0	0	0	0	0
PBPB_ECOLI.1-60.__UIDC_ECOLI__481aa	0		0	0	0	0	0	0	0	0	0	0	0
PBPB_ECOLI.46-60.__YBHM_ECOLI__252aa	0		0	0	0	0	0	0	0	0	0	0	0
PBPB_ECOLI.46-60.__NRFE_ECOLI__567aa	0		0	0	0	0	0	0	0	0	0	0	0
PBPB_ECOLI.1-60.__FABB_ECOLI__466aa	0		0	0	0	0	0	0	0	0	0	0	0
PBPB_ECOLI.1-60.__GDX_ECOLI__165aa	0		0	0	0	0	0	0	0	0	0	0	0
PBPB_ECOLI.46-60.__YPEC_ECOLI__123aa	0		0	0	0	0	0	0	0	0	0	0	0
PBPB_ECOLI.46-60.__CPOB_ECOLI__278aa	0		0	0	0	0	0	0	0	0	0	0	0
PBPB_ECOLI.46-60.__YCJF_ECOLI__368aa	0		0	0	0	0	0	0	0	0	0	0	0
PBPB_ECOLI.1-60.__RHTB_ECOLI__266aa	0		0	0	0	0	0	0	0	0	0	0	0
PBPB_ECOLI.46-60.__ASNA_ECOLI__345aa	0		0	0	0	0	0	0	0	0	0	0	0
PBPB_ECOLI.46-60.__YOHF_ECOLI__268aa	0		0	0	0	0	0	0	0	0	0	0	0
PBPB_ECOLI.1-60.__YAFJ_ECOLI__315aa	0		0	0	0	0	0	0	0	0	0	0	0
PBPB_ECOLI.46-60.__EMRA_ECOLI__405aa	0		0	0	0	0	0	0	0	0	0	0	0
PBPB_ECOLI.46-60.__CYOC_ECOLI__219aa	0		0	0	0	0	0	0	0	0	0	0	0
PBPB_ECOLI.46-60.__AAEA_ECOLI__325aa	0		0	0	0	0	0	0	0	0	0	0	0
PBPB_ECOLI.1-60.__GYRA_ECOLI__935aa	0		0	0	0	0	0	0	0	0	0	0	0
PBPB_ECOLI.46-60.__DCYD_ECOLI__343aa	0		0	0	0	0	0	0	0	0	0	0	0
PBPB_ECOLI.1-60.__YHJA_ECOLI__525aa	0		0	0	0	0	0	0	0	0	0	0	0
PBPB_ECOLI.46-60.__EUTT_ECOLI__282aa	0		0	0	0	0	0	0	0	0	0	0	0
PBPB_ECOLI.1-60.__PRTL_ECOLI__89aa	0		0	0	0	0	0	0	0	0	0	0	0
PBPB_ECOLI.1-60.__SOHB_ECOLI__409aa	0		0	0	0	0	0	0	0	0	0	0	0
PBPB_ECOLI.46-60.__YJFJ_ECOLI__247aa	0		0	0	0	0	0	0	0	0	0	0	0
PBPB_ECOLI.46-60.__LACY_ECOLI__432aa	0		0	0	0	0	0	0	0	0	0	0	0
PBPB_ECOLI.1-60.__YJJQ_ECOLI__301aa	0		0	0	0	0	0	0	0	0	0	0	0
PBPB_ECOLI.1-60.__DTPA_ECOLI__560aa	0		0	0	0	0	0	0	0	0	0	0	0
PBPB_ECOLI.1-60.__YAHE_ECOLI__347aa	0		0	0	0	0	0	0	0	0	0	0	0
PBPB_ECOLI.1-60.__BOLA_ECOLI__165aa	0		0	0	0	0	0	0	0	0	0	0	0
PBPB_ECOLI.46-60.__YNCD_ECOLI__715aa	0		0	0	0	0	0	0	0	0	0	0	0
PBPB_ECOLI.46-60.__YFDR_ECOLI__193aa	0		0	0	0	0	0	0	0	0	0	0	0
PBPB_ECOLI.46-60.__TDCA_ECOLI__327aa	0		0	0	0	0	0	0	0	0	0	0	0
PBPB_ECOLI.46-60.__YQJD_ECOLI__116aa	0		0	0	0	0	0	0	0	0	0	0	0
PBPB_ECOLI.1-60.__NARY_ECOLI__574aa	0		0	0	0	0	0	0	0	0	0	0	0
PBPB_ECOLI.1-60.__ADIA_ECOLI__815aa	0		0	0	0	0	0	0	0	0	0	0	0
PBPB_ECOLI.1-60.__RHMR_ECOLI__320aa	0		0	0	0	0	0	0	0	0	0	0	0
PBPB_ECOLI.1-60.__BIOD1_ECOLI__285aa	0		0	0	0	0	0	0	0	0	0	0	0
PBPB_ECOLI.46-60.__AGAR_ECOLI__284aa	0		0	0	0	0	0	0	0	0	0	0	0
PBPB_ECOLI.1-60.__YEEN_ECOLI__298aa	0		0	0	0	0	0	0	0	0	0	0	0
PBPB_ECOLI.46-60.__YQFA_ECOLI__234aa	0		0	0	0	0	0	0	0	0	0	0	0
PBPB_ECOLI.46-60.__APPB_ECOLI__393aa	0		0	0	0	0	0	0	0	0	0	0	0
PBPB_ECOLI.46-60.__ULAR_ECOLI__266aa	0		0	0	0	0	0	0	0	0	0	0	0
PBPB_ECOLI.1-60.__DEGP_ECOLI__534aa	0		0	0	0	0	0	0	0	0	0	0	0
PBPB_ECOLI.46-60.__YDDK_ECOLI__333aa	0		0	0	0	0	0	0	0	0	0	0	0
PBPB_ECOLI.46-60.__BGLB_ECOLI__485aa	0		0	0	0	0	0	0	0	0	0	0	0
PBPB_ECOLI.1-60.__DSBE_ECOLI__245aa	0		0	0	0	0	0	0	0	0	0	0	0
PBPB_ECOLI.1-60.__GCSP_ECOLI__1017aa	0		0	0	0	0	0	0	0	0	0	0	0
PBPB_ECOLI.46-60.__MLTA_ECOLI__380aa	0		0	0	0	0	0	0	0	0	0	0	0
PBPB_ECOLI.1-60.__YEHB_ECOLI__886aa	0		0	0	0	0	0	0	0	0	0	0	0
PBPB_ECOLI.1-60.__PPID_ECOLI__683aa	0		0	0	0	0	0	0	0	0	0	0	0
PBPB_ECOLI.1-60.__YPJC_ECOLI__220aa	0		0	0	0	0	0	0	0	0	0	0	0
PBPB_ECOLI.46-60.__YIFK_ECOLI__476aa	0		0	0	0	0	0	0	0	0	0	0	0
PBPB_ECOLI.1-60.__WECC_ECOLI__480aa	0		0	0	0	0	0	0	0	0	0	0	0
PBPB_ECOLI.1-60.__MALZ_ECOLI__664aa	0		0	0	0	0	0	0	0	0	0	0	0
PBPB_ECOLI.46-60.__YGCG_ECOLI__305aa	0		0	0	0	0	0	0	0	0	0	0	0
PBPB_ECOLI.1-60.__DCOR_ECOLI__771aa	0		0	0	0	0	0	0	0	0	0	0	0
PBPB_ECOLI.46-60.__QUED_ECOLI__136aa	0		0	0	0	0	0	0	0	0	0	0	0
PBPB_ECOLI.46-60.__CHAC_ECOLI__246aa	0		0	0	0	0	0	0	0	0	0	0	0
PBPB_ECOLI.46-60.__MIAA_ECOLI__331aa	0		0	0	0	0	0	0	0	0	0	0	0
PBPB_ECOLI.1-60.__NHAB_ECOLI__573aa	0		0	0	0	0	0	0	0	0	0	0	0
PBPB_ECOLI.1-60.__HIUH_ECOLI__197aa	0		0	0	0	0	0	0	0	0	0	0	0
PBPB_ECOLI.1-60.__YIHF_ECOLI__536aa	0		0	0	0	0	0	0	0	0	0	0	0
PBPB_ECOLI.1-60.__BEEE_ECOLI__217aa	0		0	0	0	0	0	0	0	0	0	0	0
PBPB_ECOLI.46-60.__YMFI_ECOLI__128aa	0		0	0	0	0	0	0	0	0	0	0	0
PBPB_ECOLI.1-60.__YBFD_ECOLI__313aa	0		0	0	0	0	0	0	0	0	0	0	0
PBPB_ECOLI.1-60.__EXBD_ECOLI__201aa	0		0	0	0	0	0	0	0	0	0	0	0
PBPB_ECOLI.1-60.__YPJJ_ECOLI__126aa	0		0	0	0	0	0	0	0	0	0	0	0
PBPB_ECOLI.1-60.__D2HDH_ECOLI__1078aa	0		0	0	0	0	0	0	0	0	0	0	0
PBPB_ECOLI.46-60.__RIMO_ECOLI__456aa	0		0	0	0	0	0	0	0	0	0	0	0
PBPB_ECOLI.46-60.__PFLC_ECOLI__307aa	0		0	0	0	0	0	0	0	0	0	0	0
PBPB_ECOLI.46-60.__YDCD_ECOLI__175aa	0		0	0	0	0	0	0	0	0	0	0	0
PBPB_ECOLI.46-60.__FEOC_ECOLI__93aa	0		0	0	0	0	0	0	0	0	0	0	0
PBPB_ECOLI.1-60.__PRPE_ECOLI__688aa	0		0	0	0	0	0	0	0	0	0	0	0
PBPB_ECOLI.46-60.__YJEH_ECOLI__433aa	0		0	0	0	0	0	0	0	0	0	0	0
PBPB_ECOLI.1-60.__GARR_ECOLI__354aa	0		0	0	0	0	0	0	0	0	0	0	0
PBPB_ECOLI.46-60.__TATA_ECOLI__104aa	0		0	0	0	0	0	0	0	0	0	0	0
PBPB_ECOLI.46-60.__G6PI_ECOLI__564aa	0		0	0	0	0	0	0	0	0	0	0	0
PBPB_ECOLI.1-60.__PDXK_ECOLI__343aa	0		0	0	0	0	0	0	0	0	0	0	0
PBPB_ECOLI.46-60.__YHJE_ECOLI__455aa	0		0	0	0	0	0	0	0	0	0	0	0
PBPB_ECOLI.46-60.__PDED_ECOLI__547aa	0		0	0	0	0	0	0	0	0	0	0	0
PBPB_ECOLI.46-60.__UBIC_ECOLI__180aa	0		0	0	0	0	0	0	0	0	0	0	0
PBPB_ECOLI.1-60.__MOKB_ECOLI__115aa	0		0	0	0	0	0	0	0	0	0	0	0
PBPB_ECOLI.46-60.__YEDL_ECOLI__174aa	0		0	0	0	0	0	0	0	0	0	0	0
PBPB_ECOLI.46-60.__DUSB_ECOLI__336aa	0		0	0	0	0	0	0	0	0	0	0	0
PBPB_ECOLI.1-60.__DLDH_ECOLI__534aa	0		0	0	0	0	0	0	0	0	0	0	0
PBPB_ECOLI.46-60.__YCCT_ECOLI__235aa	0		0	0	0	0	0	0	0	0	0	0	0
PBPB_ECOLI.1-60.__YOHK_ECOLI__291aa	0		0	0	0	0	0	0	0	0	0	0	0
PBPB_ECOLI.46-60.__ALSC_ECOLI__341aa	0		0	0	0	0	0	0	0	0	0	0	0
PBPB_ECOLI.46-60.__YJCZ_ECOLI__307aa	0		0	0	0	0	0	0	0	0	0	0	0
PBPB_ECOLI.46-60.__OPGG_ECOLI__526aa	0		0	0	0	0	0	0	0	0	0	0	0
PBPB_ECOLI.1-60.__RNK_ECOLI__196aa	0		0	0	0	0	0	0	0	0	0	0	0
PBPB_ECOLI.1-60.__RCDA_ECOLI__238aa	0		0	0	0	0	0	0	0	0	0	0	0
PBPB_ECOLI.46-60.__PFKA_ECOLI__335aa	0		0	0	0	0	0	0	0	0	0	0	0
PBPB_ECOLI.1-60.__YIIG_ECOLI__411aa	0		0	0	0	0	0	0	0	0	0	0	0
PBPB_ECOLI.1-60.__UBIG_ECOLI__300aa	0		0	0	0	0	0	0	0	0	0	0	0
PBPB_ECOLI.46-60.__DLHH_ECOLI__286aa	0		0	0	0	0	0	0	0	0	0	0	0
PBPB_ECOLI.1-60.__YAFV_ECOLI__316aa	0		0	0	0	0	0	0	0	0	0	0	0
PBPB_ECOLI.46-60.__SETC_ECOLI__409aa	0		0	0	0	0	0	0	0	0	0	0	0
PBPB_ECOLI.46-60.__RS1_ECOLI__572aa	0		0	0	0	0	0	0	0	0	0	0	0
PBPB_ECOLI.46-60.__RIHB_ECOLI__328aa	0		0	0	0	0	0	0	0	0	0	0	0
PBPB_ECOLI.1-60.__YEGL_ECOLI__279aa	0		0	0	0	0	0	0	0	0	0	0	0
PBPB_ECOLI.1-60.__GAL1_ECOLI__442aa	0		0	0	0	0	0	0	0	0	0	0	0
PBPB_ECOLI.1-60.__FIXB_ECOLI__373aa	0		0	0	0	0	0	0	0	0	0	0	0
PBPB_ECOLI.1-60.__CITD_ECOLI__158aa	0		0	0	0	0	0	0	0	0	0	0	0
PBPB_ECOLI.46-60.__ALLS_ECOLI__323aa	0		0	0	0	0	0	0	0	0	0	0	0
PBPB_ECOLI.46-60.__YIFE_ECOLI__127aa	0		0	0	0	0	0	0	0	0	0	0	0
PBPB_ECOLI.1-60.__RPOZ_ECOLI__151aa	0		0	0	0	0	0	0	0	0	0	0	0
PBPB_ECOLI.1-60.__YDAQ_ECOLI__131aa	0		0	0	0	0	0	0	0	0	0	0	0
PBPB_ECOLI.46-60.__PUR5_ECOLI__360aa	0		0	0	0	0	0	0	0	0	0	0	0
PBPB_ECOLI.1-60.__TIG_ECOLI__492aa	0		0	0	0	0	0	0	0	0	0	0	0
PBPB_ECOLI.46-60.__YQAB_ECOLI__203aa	0		0	0	0	0	0	0	0	0	0	0	0
PBPB_ECOLI.1-60.__HOFC_ECOLI__460aa	0		0	0	0	0	0	0	0	0	0	0	0
PBPB_ECOLI.46-60.__GREB_ECOLI__173aa	0		0	0	0	0	0	0	0	0	0	0	0
PBPB_ECOLI.46-60.__YIAA_ECOLI__160aa	0		0	0	0	0	0	0	0	0	0	0	0
PBPB_ECOLI.1-60.__COHE_ECOLI__284aa	0		0	0	0	0	0	0	0	0	0	0	0
PBPB_ECOLI.46-60.__TESB_ECOLI__301aa	0		0	0	0	0	0	0	0	0	0	0	0
PBPB_ECOLI.1-60.__PGPC_ECOLI__271aa	0		0	0	0	0	0	0	0	0	0	0	0
PBPB_ECOLI.1-60.__GSPK_ECOLI__387aa	0		0	0	0	0	0	0	0	0	0	0	0
PBPB_ECOLI.46-60.__TORR_ECOLI__245aa	0		0	0	0	0	0	0	0	0	0	0	0
PBPB_ECOLI.46-60.__CYSC_ECOLI__216aa	0		0	0	0	0	0	0	0	0	0	0	0
PBPB_ECOLI.46-60.__YRBG_ECOLI__340aa	0		0	0	0	0	0	0	0	0	0	0	0
PBPB_ECOLI.46-60.__YFFL_ECOLI__228aa	0		0	0	0	0	0	0	0	0	0	0	0
PBPB_ECOLI.46-60.__HCAR_ECOLI__311aa	0		0	0	0	0	0	0	0	0	0	0	0
PBPB_ECOLI.1-60.__YADL_ECOLI__261aa	0		0	0	0	0	0	0	0	0	0	0	0
PBPB_ECOLI.1-60.__YJDC_ECOLI__251aa	0		0	0	0	0	0	0	0	0	0	0	0
PBPB_ECOLI.46-60.__GATD_ECOLI__361aa	0		0	0	0	0	0	0	0	0	0	0	0
PBPB_ECOLI.1-60.__QOR2_ECOLI__346aa	0		0	0	0	0	0	0	0	0	0	0	0
PBPB_ECOLI.46-60.__CCMB_ECOLI__235aa	0		0	0	0	0	0	0	0	0	0	0	0
PBPB_ECOLI.1-60.__YQAE_ECOLI__112aa	0		0	0	0	0	0	0	0	0	0	0	0
PBPB_ECOLI.46-60.__GARD_ECOLI__538aa	0		0	0	0	0	0	0	0	0	0	0	0
PBPB_ECOLI.46-60.__ARPA_ECOLI__743aa	0		0	0	0	0	0	0	0	0	0	0	0
PBPB_ECOLI.46-60.__LEU3_ECOLI__378aa	0		0	0	0	0	0	0	0	0	0	0	0
PBPB_ECOLI.46-60.__YIJD_ECOLI__134aa	0		0	0	0	0	0	0	0	0	0	0	0
PBPB_ECOLI.1-60.__YBAV_ECOLI__183aa	0		0	0	0	0	0	0	0	0	0	0	0
PBPB_ECOLI.46-60.__CLPX_ECOLI__439aa	0		0	0	0	0	0	0	0	0	0	0	0
PBPB_ECOLI.1-60.__YDJA_ECOLI__243aa	0		0	0	0	0	0	0	0	0	0	0	0
PBPB_ECOLI.46-60.__AGP_ECOLI__428aa	0		0	0	0	0	0	0	0	0	0	0	0
PBPB_ECOLI.46-60.__YHFW_ECOLI__423aa	0		0	0	0	0	0	0	0	0	0	0	0
PBPB_ECOLI.46-60.__FUCA_ECOLI__230aa	0		0	0	0	0	0	0	0	0	0	0	0
PBPB_ECOLI.46-60.__YGEH_ECOLI__473aa	0		0	0	0	0	0	0	0	0	0	0	0
PBPB_ECOLI.46-60.__FLIP_ECOLI__260aa	0		0	0	0	0	0	0	0	0	0	0	0
PBPB_ECOLI.46-60.__YJEM_ECOLI__515aa	0		0	0	0	0	0	0	0	0	0	0	0
PBPB_ECOLI.46-60.__YTID_ECOLI__62aa	0		0	0	0	0	0	0	0	0	0	0	0
PBPB_ECOLI.1-60.__FLIG_ECOLI__391aa	0		0	0	0	0	0	0	0	0	0	0	0
PBPB_ECOLI.1-60.__YGIL_ECOLI__243aa	0		0	0	0	0	0	0	0	0	0	0	0
PBPB_ECOLI.46-60.__CHEW_ECOLI__182aa	0		0	0	0	0	0	0	0	0	0	0	0
PBPB_ECOLI.46-60.__BIOD2_ECOLI__246aa	0		0	0	0	0	0	0	0	0	0	0	0
PBPB_ECOLI.46-60.__HLYE_ECOLI__318aa	0		0	0	0	0	0	0	0	0	0	0	0
PBPB_ECOLI.46-60.__YOAB_ECOLI__129aa	0		0	0	0	0	0	0	0	0	0	0	0
PBPB_ECOLI.1-60.__YHAI_ECOLI__178aa	0		0	0	0	0	0	0	0	0	0	0	0
PBPB_ECOLI.46-60.__YJJP_ECOLI__271aa	0		0	0	0	0	0	0	0	0	0	0	0
PBPB_ECOLI.46-60.__YIHG_ECOLI__325aa	0		0	0	0	0	0	0	0	0	0	0	0
PBPB_ECOLI.46-60.__HOLE_ECOLI__91aa	0		0	0	0	0	0	0	0	0	0	0	0
PBPB_ECOLI.1-60.__APPX_ECOLI__90aa	0		0	0	0	0	0	0	0	0	0	0	0
PBPB_ECOLI.1-60.__FBPC_ECOLI__408aa	0		0	0	0	0	0	0	0	0	0	0	0
PBPB_ECOLI.1-60.__MGLB_ECOLI__392aa	0		0	0	0	0	0	0	0	0	0	0	0
PBPB_ECOLI.1-60.__FLGH_ECOLI__292aa	0		0	0	0	0	0	0	0	0	0	0	0
PBPB_ECOLI.46-60.__LIVJ_ECOLI__382aa	0		0	0	0	0	0	0	0	0	0	0	0
PBPB_ECOLI.1-60.__YGJJ_ECOLI__416aa	0		0	0	0	0	0	0	0	0	0	0	0
PBPB_ECOLI.1-60.__GSPG_ECOLI__205aa	0		0	0	0	0	0	0	0	0	0	0	0
PBPB_ECOLI.46-60.__YIEL_ECOLI__404aa	0		0	0	0	0	0	0	0	0	0	0	0
PBPB_ECOLI.1-60.__DEOB_ECOLI__467aa	0		0	0	0	0	0	0	0	0	0	0	0
PBPB_ECOLI.1-60.__MUTS_ECOLI__913aa	0		0	0	0	0	0	0	0	0	0	0	0
PBPB_ECOLI.46-60.__FIMI_ECOLI__194aa	0		0	0	0	0	0	0	0	0	0	0	0
PBPB_ECOLI.1-60.__SDHD_ECOLI__502aa	0		0	0	0	0	0	0	0	0	0	0	0
PBPB_ECOLI.46-60.__LPXK_ECOLI__343aa	0		0	0	0	0	0	0	0	0	0	0	0
PBPB_ECOLI.46-60.__NARP_ECOLI__230aa	0		0	0	0	0	0	0	0	0	0	0	0
PBPB_ECOLI.1-60.__DPPF_ECOLI__394aa	0		0	0	0	0	0	0	0	0	0	0	0
PBPB_ECOLI.1-60.__SYN_ECOLI__526aa	0		0	0	0	0	0	0	0	0	0	0	0
PBPB_ECOLI.46-60.__EDD_ECOLI__618aa	0		0	0	0	0	0	0	0	0	0	0	0
PBPB_ECOLI.1-60.__YDHY_ECOLI__268aa	0		0	0	0	0	0	0	0	0	0	0	0
PBPB_ECOLI.46-60.__THIK_ECOLI__289aa	0		0	0	0	0	0	0	0	0	0	0	0
PBPB_ECOLI.46-60.__YBFQ_ECOLI__99aa	0		0	0	0	0	0	0	0	0	0	0	0
PBPB_ECOLI.1-60.__CYSQ_ECOLI__306aa	0		0	0	0	0	0	0	0	0	0	0	0
PBPB_ECOLI.1-60.__RHMA_ECOLI__327aa	0		0	0	0	0	0	0	0	0	0	0	0
PBPB_ECOLI.46-60.__YCCM_ECOLI__372aa	0		0	0	0	0	0	0	0	0	0	0	0
PBPB_ECOLI.46-60.__PNP_ECOLI__726aa	0		0	0	0	0	0	0	0	0	0	0	0
PBPB_ECOLI.1-60.__SUFC_ECOLI__308aa	0		0	0	0	0	0	0	0	0	0	0	0
PBPB_ECOLI.1-60.__SBCC_ECOLI__1108aa	0		0	0	0	0	0	0	0	0	0	0	0
PBPB_ECOLI.46-60.__RLPA_ECOLI__377aa	0		0	0	0	0	0	0	0	0	0	0	0
PBPB_ECOLI.46-60.__BAME_ECOLI__128aa	0		0	0	0	0	0	0	0	0	0	0	0
PBPB_ECOLI.1-60.__GRPE_ECOLI__257aa	0		0	0	0	0	0	0	0	0	0	0	0
PBPB_ECOLI.46-60.__TORA_ECOLI__863aa	0		0	0	0	0	0	0	0	0	0	0	0
PBPB_ECOLI.1-60.__RIHA_ECOLI__371aa	0		0	0	0	0	0	0	0	0	0	0	0
PBPB_ECOLI.46-60.__YGIQ_ECOLI__754aa	0		0	0	0	0	0	0	0	0	0	0	0
PBPB_ECOLI.1-60.__DNAG_ECOLI__641aa	0		0	0	0	0	0	0	0	0	0	0	0
PBPB_ECOLI.46-60.__CUSF_ECOLI__125aa	0		0	0	0	0	0	0	0	0	0	0	0
PBPB_ECOLI.1-60.__KATG_ECOLI__786aa	0		0	0	0	0	0	0	0	0	0	0	0
PBPB_ECOLI.46-60.__YGDB_ECOLI__150aa	0		0	0	0	0	0	0	0	0	0	0	0
PBPB_ECOLI.46-60.__NORV_ECOLI__494aa	0		0	0	0	0	0	0	0	0	0	0	0
PBPB_ECOLI.1-60.__PSTC_ECOLI__379aa	0		0	0	0	0	0	0	0	0	0	0	0
PBPB_ECOLI.46-60.__PHOQ_ECOLI__501aa	0		0	0	0	0	0	0	0	0	0	0	0
PBPB_ECOLI.1-60.__MARB_ECOLI__132aa	0		0	0	0	0	0	0	0	0	0	0	0
PBPB_ECOLI.1-60.__MALT_ECOLI__961aa	0		0	0	0	0	0	0	0	0	0	0	0
PBPB_ECOLI.1-60.__OTNK_ECOLI__448aa	0		0	0	0	0	0	0	0	0	0	0	0
PBPB_ECOLI.1-60.__HYPF_ECOLI__810aa	0		0	0	0	0	0	0	0	0	0	0	0
PBPB_ECOLI.46-60.__FIMF_ECOLI__191aa	0		0	0	0	0	0	0	0	0	0	0	0
PBPB_ECOLI.1-60.__YBJN_ECOLI__218aa	0		0	0	0	0	0	0	0	0	0	0	0
PBPB_ECOLI.46-60.__CIRA_ECOLI__678aa	0		0	0	0	0	0	0	0	0	0	0	0
PBPB_ECOLI.1-60.__CHBG_ECOLI__309aa	0		0	0	0	0	0	0	0	0	0	0	0
PBPB_ECOLI.1-60.__YDHS_ECOLI__594aa	0		0	0	0	0	0	0	0	0	0	0	0
PBPB_ECOLI.1-60.__UPPP_ECOLI__333aa	0		0	0	0	0	0	0	0	0	0	0	0
PBPB_ECOLI.1-60.__GLPA_ECOLI__602aa	0		0	0	0	0	0	0	0	0	0	0	0
PBPB_ECOLI.1-60.__SUPH_ECOLI__331aa	0		0	0	0	0	0	0	0	0	0	0	0
PBPB_ECOLI.46-60.__SUCC_ECOLI__403aa	0		0	0	0	0	0	0	0	0	0	0	0
PBPB_ECOLI.1-60.__FADE_ECOLI__874aa	0		0	0	0	0	0	0	0	0	0	0	0
PBPB_ECOLI.46-60.__YEGV_ECOLI__336aa	0		0	0	0	0	0	0	0	0	0	0	0
PBPB_ECOLI.46-60.__YQJC_ECOLI__137aa	0		0	0	0	0	0	0	0	0	0	0	0
PBPB_ECOLI.46-60.__YGAV_ECOLI__114aa	0		0	0	0	0	0	0	0	0	0	0	0
PBPB_ECOLI.1-60.__HSLV_ECOLI__236aa	0		0	0	0	0	0	0	0	0	0	0	0
PBPB_ECOLI.46-60.__NAC_ECOLI__320aa	0		0	0	0	0	0	0	0	0	0	0	0
PBPB_ECOLI.46-60.__ATPD_ECOLI__192aa	0		0	0	0	0	0	0	0	0	0	0	0
PBPB_ECOLI.1-60.__POTD_ECOLI__408aa	0		0	0	0	0	0	0	0	0	0	0	0
PBPB_ECOLI.46-60.__TAUB_ECOLI__270aa	0		0	0	0	0	0	0	0	0	0	0	0
PBPB_ECOLI.1-60.__YGBA_ECOLI__177aa	0		0	0	0	0	0	0	0	0	0	0	0
PBPB_ECOLI.46-60.__ORTT_ECOLI__72aa	0		0	0	0	0	0	0	0	0	0	0	0
PBPB_ECOLI.1-60.__GLN1B_ECOLI__529aa	0		0	0	0	0	0	0	0	0	0	0	0
PBPB_ECOLI.46-60.__YEAC_ECOLI__105aa	0		0	0	0	0	0	0	0	0	0	0	0
PBPB_ECOLI.1-60.__FCTA_ECOLI__476aa	0		0	0	0	0	0	0	0	0	0	0	0
PBPB_ECOLI.1-60.__YEDL_ECOLI__219aa	0		0	0	0	0	0	0	0	0	0	0	0
PBPB_ECOLI.46-60.__INTR_ECOLI__426aa	0		0	0	0	0	0	0	0	0	0	0	0
PBPB_ECOLI.1-60.__YIBY_ECOLI__96aa	0		0	0	0	0	0	0	0	0	0	0	0
PBPB_ECOLI.1-60.__CAIE_ECOLI__256aa	0		0	0	0	0	0	0	0	0	0	0	0
PBPB_ECOLI.1-60.__YSAA_ECOLI__217aa	0		0	0	0	0	0	0	0	0	0	0	0
PBPB_ECOLI.46-60.__IVY_ECOLI__172aa	0		0	0	0	0	0	0	0	0	0	0	0
PBPB_ECOLI.46-60.__ULAG_ECOLI__369aa	0		0	0	0	0	0	0	0	0	0	0	0
PBPB_ECOLI.46-60.__YAIL_ECOLI__194aa	0		0	0	0	0	0	0	0	0	0	0	0
PBPB_ECOLI.46-60.__AGAI_ECOLI__266aa	0		0	0	0	0	0	0	0	0	0	0	0
PBPB_ECOLI.1-60.__PROB_ECOLI__427aa	0		0	0	0	0	0	0	0	0	0	0	0
PBPB_ECOLI.46-60.__MOBB_ECOLI__190aa	0		0	0	0	0	0	0	0	0	0	0	0
PBPB_ECOLI.46-60.__RSPR_ECOLI__243aa	0		0	0	0	0	0	0	0	0	0	0	0
PBPB_ECOLI.46-60.__RSEP_ECOLI__465aa	0		0	0	0	0	0	0	0	0	0	0	0
PBPB_ECOLI.46-60.__SLYX_ECOLI__87aa	0		0	0	0	0	0	0	0	0	0	0	0
PBPB_ECOLI.1-60.__DEGS_ECOLI__415aa	0		0	0	0	0	0	0	0	0	0	0	0
PBPB_ECOLI.46-60.__NFRA_ECOLI__1005aa	0		0	0	0	0	0	0	0	0	0	0	0
PBPB_ECOLI.46-60.__TYRA_ECOLI__388aa	0		0	0	0	0	0	0	0	0	0	0	0
PBPB_ECOLI.1-60.__BTUB_ECOLI__674aa	0		0	0	0	0	0	0	0	0	0	0	0
PBPB_ECOLI.1-60.__YAIO_ECOLI__317aa	0		0	0	0	0	0	0	0	0	0	0	0
PBPB_ECOLI.46-60.__RECR_ECOLI__216aa	0		0	0	0	0	0	0	0	0	0	0	0
PBPB_ECOLI.46-60.__FOLD_ECOLI__303aa	0		0	0	0	0	0	0	0	0	0	0	0
PBPB_ECOLI.46-60.__OPGD_ECOLI__566aa	0		0	0	0	0	0	0	0	0	0	0	0
PBPB_ECOLI.1-60.__RL31B_ECOLI__147aa	0		0	0	0	0	0	0	0	0	0	0	0
PBPB_ECOLI.1-60.__METE_ECOLI__813aa	0		0	0	0	0	0	0	0	0	0	0	0
PBPB_ECOLI.46-60.__HICA_ECOLI__73aa	0		0	0	0	0	0	0	0	0	0	0	0
PBPB_ECOLI.46-60.__YSGD_ECOLI__33aa	0		0	0	0	0	0	0	0	0	0	0	0
PBPB_ECOLI.46-60.__YEBE_ECOLI__234aa	0		0	0	0	0	0	0	0	0	0	0	0
PBPB_ECOLI.1-60.__YBAB_ECOLI__169aa	0		0	0	0	0	0	0	0	0	0	0	0
PBPB_ECOLI.1-60.__FIMF_ECOLI__236aa	0		0	0	0	0	0	0	0	0	0	0	0
PBPB_ECOLI.46-60.__PTFC2_ECOLI__374aa	0		0	0	0	0	0	0	0	0	0	0	0
PBPB_ECOLI.1-60.__CSDA_ECOLI__461aa	0		0	0	0	0	0	0	0	0	0	0	0
PBPB_ECOLI.46-60.__YJBQ_ECOLI__153aa	0		0	0	0	0	0	0	0	0	0	0	0
PBPB_ECOLI.1-60.__RP54_ECOLI__537aa	0		0	0	0	0	0	0	0	0	0	0	0
PBPB_ECOLI.46-60.__MNTH_ECOLI__427aa	0		0	0	0	0	0	0	0	0	0	0	0
PBPB_ECOLI.1-60.__RELB_ECOLI__139aa	0		0	0	0	0	0	0	0	0	0	0	0
PBPB_ECOLI.1-60.__YJJZ_ECOLI__138aa	0		0	0	0	0	0	0	0	0	0	0	0
PBPB_ECOLI.46-60.__AAS_ECOLI__734aa	0		0	0	0	0	0	0	0	0	0	0	0
PBPB_ECOLI.46-60.__YEGX_ECOLI__287aa	0		0	0	0	0	0	0	0	0	0	0	0
PBPB_ECOLI.46-60.__YIFL_ECOLI__82aa	0		0	0	0	0	0	0	0	0	0	0	0
PBPB_ECOLI.1-60.__YEGH_ECOLI__587aa	0		0	0	0	0	0	0	0	0	0	0	0
PBPB_ECOLI.1-60.__LPRH_ECOLI__93aa	0		0	0	0	0	0	0	0	0	0	0	0
PBPB_ECOLI.1-60.__YFGM_ECOLI__266aa	0		0	0	0	0	0	0	0	0	0	0	0
PBPB_ECOLI.46-60.__LPTE_ECOLI__208aa	0		0	0	0	0	0	0	0	0	0	0	0
PBPB_ECOLI.46-60.__CUSC_ECOLI__472aa	0		0	0	0	0	0	0	0	0	0	0	0
PBPB_ECOLI.1-60.__DGOR_ECOLI__289aa	0		0	0	0	0	0	0	0	0	0	0	0
PBPB_ECOLI.46-60.__YIDD_ECOLI__100aa	0		0	0	0	0	0	0	0	0	0	0	0
PBPB_ECOLI.46-60.__HYAD_ECOLI__210aa	0		0	0	0	0	0	0	0	0	0	0	0
PBPB_ECOLI.46-60.__RFAS_ECOLI__326aa	0		0	0	0	0	0	0	0	0	0	0	0
PBPB_ECOLI.1-60.__YAFE_ECOLI__267aa	0		0	0	0	0	0	0	0	0	0	0	0
PBPB_ECOLI.1-60.__YTFK_ECOLI__128aa	0		0	0	0	0	0	0	0	0	0	0	0
PBPB_ECOLI.46-60.__PDEG_ECOLI__522aa	0		0	0	0	0	0	0	0	0	0	0	0
PBPB_ECOLI.46-60.__INSK_ECOLI__298aa	0		0	0	0	0	0	0	0	0	0	0	0
PBPB_ECOLI.46-60.__PHOE_ECOLI__366aa	0		0	0	0	0	0	0	0	0	0	0	0
PBPB_ECOLI.46-60.__YFGD_ECOLI__134aa	0		0	0	0	0	0	0	0	0	0	0	0
PBPB_ECOLI.1-60.__PHNM_ECOLI__438aa	0		0	0	0	0	0	0	0	0	0	0	0
PBPB_ECOLI.46-60.__NQOR_ECOLI__213aa	0		0	0	0	0	0	0	0	0	0	0	0
PBPB_ECOLI.1-60.__YAJG_ECOLI__252aa	0		0	0	0	0	0	0	0	0	0	0	0
PBPB_ECOLI.46-60.__YJAG_ECOLI__211aa	0		0	0	0	0	0	0	0	0	0	0	0
PBPB_ECOLI.1-60.__DHG_ECOLI__856aa	0		0	0	0	0	0	0	0	0	0	0	0
PBPB_ECOLI.46-60.__TORY_ECOLI__381aa	0		0	0	0	0	0	0	0	0	0	0	0
PBPB_ECOLI.46-60.__YBJO_ECOLI__177aa	0		0	0	0	0	0	0	0	0	0	0	0
PBPB_ECOLI.1-60.__YAGN_ECOLI__206aa	0		0	0	0	0	0	0	0	0	0	0	0
PBPB_ECOLI.1-60.__YQJG_ECOLI__388aa	0		0	0	0	0	0	0	0	0	0	0	0
PBPB_ECOLI.46-60.__YEAV_ECOLI__496aa	0		0	0	0	0	0	0	0	0	0	0	0
PBPB_ECOLI.1-60.__CUEO_ECOLI__576aa	0		0	0	0	0	0	0	0	0	0	0	0
PBPB_ECOLI.46-60.__SSTT_ECOLI__429aa	0		0	0	0	0	0	0	0	0	0	0	0
PBPB_ECOLI.1-60.__ARNB_ECOLI__445aa	0		0	0	0	0	0	0	0	0	0	0	0
PBPB_ECOLI.1-60.__PTTBC_ECOLI__533aa	0		0	0	0	0	0	0	0	0	0	0	0
PBPB_ECOLI.1-60.__DEOR_ECOLI__312aa	0		0	0	0	0	0	0	0	0	0	0	0
PBPB_ECOLI.46-60.__PUUB_ECOLI__441aa	0		0	0	0	0	0	0	0	0	0	0	0
PBPB_ECOLI.46-60.__YQGE_ECOLI__202aa	0		0	0	0	0	0	0	0	0	0	0	0
PBPB_ECOLI.46-60.__YCEI_ECOLI__206aa	0		0	0	0	0	0	0	0	0	0	0	0
PBPB_ECOLI.46-60.__PA1_ECOLI__304aa	0		0	0	0	0	0	0	0	0	0	0	0
PBPB_ECOLI.1-60.__PHNG_ECOLI__210aa	0		0	0	0	0	0	0	0	0	0	0	0
PBPB_ECOLI.1-60.__YFCS_ECOLI__310aa	0		0	0	0	0	0	0	0	0	0	0	0
PBPB_ECOLI.46-60.__PUR1_ECOLI__520aa	0		0	0	0	0	0	0	0	0	0	0	0
PBPB_ECOLI.46-60.__BAMB_ECOLI__407aa	0		0	0	0	0	0	0	0	0	0	0	0
PBPB_ECOLI.1-60.__RLPA_ECOLI__422aa	0		0	0	0	0	0	0	0	0	0	0	0
PBPB_ECOLI.1-60.__CAPP_ECOLI__943aa	0		0	0	0	0	0	0	0	0	0	0	0
PBPB_ECOLI.1-60.__PPK1_ECOLI__748aa	0		0	0	0	0	0	0	0	0	0	0	0
PBPB_ECOLI.1-60.__AHPC_ECOLI__247aa	0		0	0	0	0	0	0	0	0	0	0	0
PBPB_ECOLI.46-60.__YJIS_ECOLI__69aa	0		0	0	0	0	0	0	0	0	0	0	0
PBPB_ECOLI.1-60.__HPRS_ECOLI__512aa	0		0	0	0	0	0	0	0	0	0	0	0
PBPB_ECOLI.46-60.__K1PF_ECOLI__327aa	0		0	0	0	0	0	0	0	0	0	0	0
PBPB_ECOLI.46-60.__NIKE_ECOLI__283aa	0		0	0	0	0	0	0	0	0	0	0	0
PBPB_ECOLI.46-60.__RZPQ_ECOLI__180aa	0		0	0	0	0	0	0	0	0	0	0	0
PBPB_ECOLI.46-60.__PANC_ECOLI__298aa	0		0	0	0	0	0	0	0	0	0	0	0
PBPB_ECOLI.46-60.__YBGS_ECOLI__141aa	0		0	0	0	0	0	0	0	0	0	0	0
PBPB_ECOLI.46-60.__AHPC_ECOLI__202aa	0		0	0	0	0	0	0	0	0	0	0	0
PBPB_ECOLI.1-60.__YFBV_ECOLI__211aa	0		0	0	0	0	0	0	0	0	0	0	0
PBPB_ECOLI.1-60.__PHNH_ECOLI__254aa	0		0	0	0	0	0	0	0	0	0	0	0
PBPB_ECOLI.46-60.__EMRY_ECOLI__527aa	0		0	0	0	0	0	0	0	0	0	0	0
PBPB_ECOLI.46-60.__MSCS_ECOLI__301aa	0		0	0	0	0	0	0	0	0	0	0	0
PBPB_ECOLI.46-60.__YBBY_ECOLI__448aa	0		0	0	0	0	0	0	0	0	0	0	0
PBPB_ECOLI.46-60.__OPGE_ECOLI__542aa	0		0	0	0	0	0	0	0	0	0	0	0
PBPB_ECOLI.1-60.__ANSP_ECOLI__559aa	0		0	0	0	0	0	0	0	0	0	0	0
PBPB_ECOLI.46-60.__ARCA_ECOLI__253aa	0		0	0	0	0	0	0	0	0	0	0	0
PBPB_ECOLI.1-60.__YAFD_ECOLI__326aa	0		0	0	0	0	0	0	0	0	0	0	0
PBPB_ECOLI.46-60.__IF2_ECOLI__905aa	0		0	0	0	0	0	0	0	0	0	0	0
PBPB_ECOLI.46-60.__YDHT_ECOLI__285aa	0		0	0	0	0	0	0	0	0	0	0	0
PBPB_ECOLI.1-60.__YBFE_ECOLI__157aa	0		0	0	0	0	0	0	0	0	0	0	0
PBPB_ECOLI.46-60.__YFDN_ECOLI__179aa	0		0	0	0	0	0	0	0	0	0	0	0
PBPB_ECOLI.46-60.__YEEJ_ECOLI__2373aa	0		0	0	0	0	0	0	0	0	0	0	0
PBPB_ECOLI.46-60.__MENA_ECOLI__323aa	0		0	0	0	0	0	0	0	0	0	0	0
PBPB_ECOLI.1-60.__GHRB_ECOLI__384aa	0		0	0	0	0	0	0	0	0	0	0	0
PBPB_ECOLI.46-60.__PNTB_ECOLI__477aa	0		0	0	0	0	0	0	0	0	0	0	0
PBPB_ECOLI.46-60.__STHA_ECOLI__481aa	0		0	0	0	0	0	0	0	0	0	0	0
PBPB_ECOLI.46-60.__NUOE_ECOLI__181aa	0		0	0	0	0	0	0	0	0	0	0	0
PBPB_ECOLI.46-60.__YCHO_ECOLI__479aa	0		0	0	0	0	0	0	0	0	0	0	0
PBPB_ECOLI.46-60.__SRA_ECOLI__60aa	0		0	0	0	0	0	0	0	0	0	0	0
PBPB_ECOLI.1-60.__RCNA_ECOLI__334aa	0		0	0	0	0	0	0	0	0	0	0	0
PBPB_ECOLI.1-60.__GPR_ECOLI__406aa	0		0	0	0	0	0	0	0	0	0	0	0
PBPB_ECOLI.46-60.__ASTA_ECOLI__359aa	0		0	0	0	0	0	0	0	0	0	0	0
PBPB_ECOLI.1-60.__HYFG_ECOLI__615aa	0		0	0	0	0	0	0	0	0	0	0	0
PBPB_ECOLI.1-60.__YBAM_ECOLI__113aa	0		0	0	0	0	0	0	0	0	0	0	0
PBPB_ECOLI.46-60.__CMOB_ECOLI__338aa	0		0	0	0	0	0	0	0	0	0	0	0
PBPB_ECOLI.1-60.__YIGI_ECOLI__215aa	0		0	0	0	0	0	0	0	0	0	0	0
PBPB_ECOLI.1-60.__CCME_ECOLI__219aa	0		0	0	0	0	0	0	0	0	0	0	0
PBPB_ECOLI.1-60.__YADE_ECOLI__469aa	0		0	0	0	0	0	0	0	0	0	0	0
PBPB_ECOLI.46-60.__RS10_ECOLI__118aa	0		0	0	0	0	0	0	0	0	0	0	0
PBPB_ECOLI.46-60.__TILS_ECOLI__447aa	0		0	0	0	0	0	0	0	0	0	0	0
PBPB_ECOLI.1-60.__GLTI_ECOLI__362aa	0		0	0	0	0	0	0	0	0	0	0	0
PBPB_ECOLI.46-60.__MRR_ECOLI__319aa	0		0	0	0	0	0	0	0	0	0	0	0
PBPB_ECOLI.1-60.__SFGH1_ECOLI__337aa	0		0	0	0	0	0	0	0	0	0	0	0
PBPB_ECOLI.1-60.__HYFR_ECOLI__730aa	0		0	0	0	0	0	0	0	0	0	0	0
PBPB_ECOLI.46-60.__CYDA_ECOLI__537aa	0		0	0	0	0	0	0	0	0	0	0	0
PBPB_ECOLI.1-60.__DNAJ_ECOLI__436aa	0		0	0	0	0	0	0	0	0	0	0	0
PBPB_ECOLI.46-60.__NARJ_ECOLI__251aa	0		0	0	0	0	0	0	0	0	0	0	0
PBPB_ECOLI.1-60.__WBBI_ECOLI__390aa	0		0	0	0	0	0	0	0	0	0	0	0
PBPB_ECOLI.1-60.__YDHT_ECOLI__330aa	0		0	0	0	0	0	0	0	0	0	0	0
PBPB_ECOLI.46-60.__FLIC_ECOLI__513aa	0		0	0	0	0	0	0	0	0	0	0	0
PBPB_ECOLI.1-60.__DPIA_ECOLI__286aa	0		0	0	0	0	0	0	0	0	0	0	0
PBPB_ECOLI.46-60.__GUN_ECOLI__383aa	0		0	0	0	0	0	0	0	0	0	0	0
PBPB_ECOLI.46-60.__FER_ECOLI__126aa	0		0	0	0	0	0	0	0	0	0	0	0
PBPB_ECOLI.46-60.__NUOG_ECOLI__923aa	0		0	0	0	0	0	0	0	0	0	0	0
PBPB_ECOLI.1-60.__MDTM_ECOLI__470aa	0		0	0	0	0	0	0	0	0	0	0	0
PBPB_ECOLI.46-60.__KDSA_ECOLI__299aa	0		0	0	0	0	0	0	0	0	0	0	0
PBPB_ECOLI.1-60.__RHSA_ECOLI__1437aa	0		0	0	0	0	0	0	0	0	0	0	0
PBPB_ECOLI.46-60.__YAGK_ECOLI__223aa	0		0	0	0	0	0	0	0	0	0	0	0
PBPB_ECOLI.1-60.__MTFA_ECOLI__325aa	0		0	0	0	0	0	0	0	0	0	0	0
PBPB_ECOLI.46-60.__TDCB_ECOLI__344aa	0		0	0	0	0	0	0	0	0	0	0	0
PBPB_ECOLI.46-60.__HOFM_ECOLI__274aa	0		0	0	0	0	0	0	0	0	0	0	0
PBPB_ECOLI.1-60.__YGEI_ECOLI__132aa	0		0	0	0	0	0	0	0	0	0	0	0
PBPB_ECOLI.1-60.__RUVB_ECOLI__396aa	0		0	0	0	0	0	0	0	0	0	0	0
PBPB_ECOLI.46-60.__YBHJ_ECOLI__768aa	0		0	0	0	0	0	0	0	0	0	0	0
PBPB_ECOLI.46-60.__YPED_ECOLI__44aa	0		0	0	0	0	0	0	0	0	0	0	0
PBPB_ECOLI.1-60.__YFAL_ECOLI__1310aa	0		0	0	0	0	0	0	0	0	0	0	0
PBPB_ECOLI.46-60.__YDJA_ECOLI__198aa	0		0	0	0	0	0	0	0	0	0	0	0
PBPB_ECOLI.1-60.__THIQ_ECOLI__292aa	0		0	0	0	0	0	0	0	0	0	0	0
PBPB_ECOLI.46-60.__ADIY_ECOLI__268aa	0		0	0	0	0	0	0	0	0	0	0	0
PBPB_ECOLI.1-60.__CH10_ECOLI__157aa	0		0	0	0	0	0	0	0	0	0	0	0
PBPB_ECOLI.46-60.__NAGA_ECOLI__397aa	0		0	0	0	0	0	0	0	0	0	0	0
PBPB_ECOLI.1-60.__RIMI_ECOLI__208aa	0		0	0	0	0	0	0	0	0	0	0	0
PBPB_ECOLI.46-60.__ASPG2_ECOLI__363aa	0		0	0	0	0	0	0	0	0	0	0	0
PBPB_ECOLI.46-60.__LTND_ECOLI__317aa	0		0	0	0	0	0	0	0	0	0	0	0
PBPB_ECOLI.1-60.__TLDD_ECOLI__541aa	0		0	0	0	0	0	0	0	0	0	0	0
PBPB_ECOLI.46-60.__FDOH_ECOLI__315aa	0		0	0	0	0	0	0	0	0	0	0	0
PBPB_ECOLI.1-60.__EFEB_ECOLI__483aa	0		0	0	0	0	0	0	0	0	0	0	0
PBPB_ECOLI.1-60.__MANA_ECOLI__451aa	0		0	0	0	0	0	0	0	0	0	0	0
PBPB_ECOLI.1-60.__COAA_ECOLI__376aa	0		0	0	0	0	0	0	0	0	0	0	0
PBPB_ECOLI.1-60.__LSRG_ECOLI__156aa	0		0	0	0	0	0	0	0	0	0	0	0
PBPB_ECOLI.46-60.__YPFJ_ECOLI__302aa	0		0	0	0	0	0	0	0	0	0	0	0
PBPB_ECOLI.1-60.__WCAK_ECOLI__486aa	0		0	0	0	0	0	0	0	0	0	0	0
PBPB_ECOLI.46-60.__PHOH_ECOLI__369aa	0		0	0	0	0	0	0	0	0	0	0	0
PBPB_ECOLI.46-60.__HCAD_ECOLI__415aa	0		0	0	0	0	0	0	0	0	0	0	0
PBPB_ECOLI.1-60.__REQ2_ECOLI__310aa	0		0	0	0	0	0	0	0	0	0	0	0
PBPB_ECOLI.1-60.__YOAJ_ECOLI__84aa	0		0	0	0	0	0	0	0	0	0	0	0
PBPB_ECOLI.46-60.__YGCR_ECOLI__274aa	0		0	0	0	0	0	0	0	0	0	0	0
PBPB_ECOLI.1-60.__TTDR_ECOLI__370aa	0		0	0	0	0	0	0	0	0	0	0	0
PBPB_ECOLI.46-60.__YBJH_ECOLI__109aa	0		0	0	0	0	0	0	0	0	0	0	0
PBPB_ECOLI.1-60.__YFIM_ECOLI__167aa	0		0	0	0	0	0	0	0	0	0	0	0
PBPB_ECOLI.1-60.__MGTS_ECOLI__91aa	0		0	0	0	0	0	0	0	0	0	0	0
PBPB_ECOLI.1-60.__YFEC_ECOLI__174aa	0		0	0	0	0	0	0	0	0	0	0	0
PBPB_ECOLI.1-60.__YTFF_ECOLI__381aa	0		0	0	0	0	0	0	0	0	0	0	0
PBPB_ECOLI.1-60.__DICA_ECOLI__195aa	0		0	0	0	0	0	0	0	0	0	0	0
PBPB_ECOLI.46-60.__USPF_ECOLI__159aa	0		0	0	0	0	0	0	0	0	0	0	0
PBPB_ECOLI.1-60.__CORC_ECOLI__352aa	0		0	0	0	0	0	0	0	0	0	0	0
PBPB_ECOLI.46-60.__HRPB_ECOLI__824aa	0		0	0	0	0	0	0	0	0	0	0	0
PBPB_ECOLI.1-60.__YACM_ECOLI__74aa	0		0	0	0	0	0	0	0	0	0	0	0
PBPB_ECOLI.1-60.__GARP_ECOLI__504aa	0		0	0	0	0	0	0	0	0	0	0	0
PBPB_ECOLI.46-60.__EUTD_ECOLI__353aa	0		0	0	0	0	0	0	0	0	0	0	0
PBPB_ECOLI.46-60.__YJJQ_ECOLI__256aa	0		0	0	0	0	0	0	0	0	0	0	0
PBPB_ECOLI.1-60.__TAM_ECOLI__312aa	0		0	0	0	0	0	0	0	0	0	0	0
PBPB_ECOLI.46-60.__RARA_ECOLI__462aa	0		0	0	0	0	0	0	0	0	0	0	0
PBPB_ECOLI.46-60.__PHSG_ECOLI__830aa	0		0	0	0	0	0	0	0	0	0	0	0
PBPB_ECOLI.1-60.__YJIR_ECOLI__530aa	0		0	0	0	0	0	0	0	0	0	0	0
PBPB_ECOLI.46-60.__BETB_ECOLI__505aa	0		0	0	0	0	0	0	0	0	0	0	0
PBPB_ECOLI.46-60.__ZNTB_ECOLI__342aa	0		0	0	0	0	0	0	0	0	0	0	0
PBPB_ECOLI.1-60.__FLIQ_ECOLI__149aa	0		0	0	0	0	0	0	0	0	0	0	0
PBPB_ECOLI.46-60.__RHLE_ECOLI__469aa	0		0	0	0	0	0	0	0	0	0	0	0
PBPB_ECOLI.46-60.__NANM_ECOLI__383aa	0		0	0	0	0	0	0	0	0	0	0	0
PBPB_ECOLI.1-60.__YFJQ_ECOLI__333aa	0		0	0	0	0	0	0	0	0	0	0	0
PBPB_ECOLI.46-60.__GLPC_ECOLI__411aa	0		0	0	0	0	0	0	0	0	0	0	0
PBPB_ECOLI.46-60.__HOFB_ECOLI__476aa	0		0	0	0	0	0	0	0	0	0	0	0
PBPB_ECOLI.1-60.__YIDB_ECOLI__192aa	0		0	0	0	0	0	0	0	0	0	0	0
PBPB_ECOLI.46-60.__RHTA_ECOLI__310aa	0		0	0	0	0	0	0	0	0	0	0	0
PBPB_ECOLI.1-60.__UPPS_ECOLI__313aa	0		0	0	0	0	0	0	0	0	0	0	0
PBPB_ECOLI.46-60.__YIBY_ECOLI__51aa	0		0	0	0	0	0	0	0	0	0	0	0
PBPB_ECOLI.1-60.__AROM_ECOLI__285aa	0		0	0	0	0	0	0	0	0	0	0	0
PBPB_ECOLI.1-60.__PDXB_ECOLI__438aa	0		0	0	0	0	0	0	0	0	0	0	0
PBPB_ECOLI.1-60.__YDHR_ECOLI__161aa	0		0	0	0	0	0	0	0	0	0	0	0
PBPB_ECOLI.46-60.__BGLR_ECOLI__618aa	0		0	0	0	0	0	0	0	0	0	0	0
PBPB_ECOLI.1-60.__HOLE_ECOLI__136aa	0		0	0	0	0	0	0	0	0	0	0	0
PBPB_ECOLI.1-60.__ATOE_ECOLI__500aa	0		0	0	0	0	0	0	0	0	0	0	0
PBPB_ECOLI.1-60.__CH60_ECOLI__608aa	0		0	0	0	0	0	0	0	0	0	0	0
PBPB_ECOLI.1-60.__CDSA_ECOLI__345aa	0		0	0	0	0	0	0	0	0	0	0	0
PBPB_ECOLI.46-60.__YMID_ECOLI__57aa	0		0	0	0	0	0	0	0	0	0	0	0
PBPB_ECOLI.46-60.__LEP_ECOLI__339aa	0		0	0	0	0	0	0	0	0	0	0	0
PBPB_ECOLI.46-60.__ACOCT_ECOLI__396aa	0		0	0	0	0	0	0	0	0	0	0	0
PBPB_ECOLI.46-60.__XAPB_ECOLI__433aa	0		0	0	0	0	0	0	0	0	0	0	0
PBPB_ECOLI.1-60.__YCIH_ECOLI__168aa	0		0	0	0	0	0	0	0	0	0	0	0
PBPB_ECOLI.46-60.__MEPH_ECOLI__286aa	0		0	0	0	0	0	0	0	0	0	0	0
PBPB_ECOLI.46-60.__UBIX_ECOLI__204aa	0		0	0	0	0	0	0	0	0	0	0	0
PBPB_ECOLI.1-60.__NCPP_ECOLI__230aa	0		0	0	0	0	0	0	0	0	0	0	0
PBPB_ECOLI.46-60.__NANA_ECOLI__312aa	0		0	0	0	0	0	0	0	0	0	0	0
PBPB_ECOLI.46-60.__ARNT_ECOLI__565aa	0		0	0	0	0	0	0	0	0	0	0	0
PBPB_ECOLI.46-60.__UGPC_ECOLI__371aa	0		0	0	0	0	0	0	0	0	0	0	0
PBPB_ECOLI.46-60.__YIBH_ECOLI__393aa	0		0	0	0	0	0	0	0	0	0	0	0
PBPB_ECOLI.46-60.__INSI1_ECOLI__398aa	0		0	0	0	0	0	0	0	0	0	0	0
PBPB_ECOLI.46-60.__KPYK2_ECOLI__495aa	0		0	0	0	0	0	0	0	0	0	0	0
PBPB_ECOLI.1-60.__RUTG_ECOLI__502aa	0		0	0	0	0	0	0	0	0	0	0	0
PBPB_ECOLI.1-60.__YDGJ_ECOLI__406aa	0		0	0	0	0	0	0	0	0	0	0	0
PBPB_ECOLI.46-60.__YHIN_ECOLI__415aa	0		0	0	0	0	0	0	0	0	0	0	0
PBPB_ECOLI.1-60.__GLPX2_ECOLI__381aa	0		0	0	0	0	0	0	0	0	0	0	0
PBPB_ECOLI.46-60.__TOLA_ECOLI__436aa	0		0	0	0	0	0	0	0	0	0	0	0
PBPB_ECOLI.46-60.__YJCO_ECOLI__244aa	0		0	0	0	0	0	0	0	0	0	0	0
PBPB_ECOLI.46-60.__NAPD_ECOLI__102aa	0		0	0	0	0	0	0	0	0	0	0	0
PBPB_ECOLI.1-60.__ADA_ECOLI__414aa	0		0	0	0	0	0	0	0	0	0	0	0
PBPB_ECOLI.1-60.__PTQC_ECOLI__512aa	0		0	0	0	0	0	0	0	0	0	0	0
PBPB_ECOLI.46-60.__MOTB_ECOLI__323aa	0		0	0	0	0	0	0	0	0	0	0	0
PBPB_ECOLI.1-60.__NANA_ECOLI__357aa	0		0	0	0	0	0	0	0	0	0	0	0
PBPB_ECOLI.46-60.__YBHF_ECOLI__593aa	0		0	0	0	0	0	0	0	0	0	0	0
PBPB_ECOLI.1-60.__PLSB_ECOLI__867aa	0		0	0	0	0	0	0	0	0	0	0	0
PBPB_ECOLI.1-60.__KDSC_ECOLI__248aa	0		0	0	0	0	0	0	0	0	0	0	0
PBPB_ECOLI.46-60.__YADK_ECOLI__213aa	0		0	0	0	0	0	0	0	0	0	0	0
PBPB_ECOLI.46-60.__MFD_ECOLI__1163aa	0		0	0	0	0	0	0	0	0	0	0	0
PBPB_ECOLI.1-60.__YFFP_ECOLI__257aa	0		0	0	0	0	0	0	0	0	0	0	0
PBPB_ECOLI.1-60.__SDHL_ECOLI__514aa	0		0	0	0	0	0	0	0	0	0	0	0
PBPB_ECOLI.46-60.__AMPN_ECOLI__885aa	0		0	0	0	0	0	0	0	0	0	0	0
PBPB_ECOLI.1-60.__DIGH_ECOLI__499aa	0		0	0	0	0	0	0	0	0	0	0	0
PBPB_ECOLI.46-60.__ENO_ECOLI__447aa	0		0	0	0	0	0	0	0	0	0	0	0
PBPB_ECOLI.46-60.__PTFX2_ECOLI__848aa	0		0	0	0	0	0	0	0	0	0	0	0
PBPB_ECOLI.46-60.__RL30_ECOLI__74aa	0		0	0	0	0	0	0	0	0	0	0	0
PBPB_ECOLI.1-60.__BETA_ECOLI__616aa	0		0	0	0	0	0	0	0	0	0	0	0
PBPB_ECOLI.1-60.__QPTR_ECOLI__281aa	0		0	0	0	0	0	0	0	0	0	0	0
PBPB_ECOLI.1-60.__CYCA_ECOLI__530aa	0		0	0	0	0	0	0	0	0	0	0	0
PBPB_ECOLI.46-60.__YBJC_ECOLI__110aa	0		0	0	0	0	0	0	0	0	0	0	0
PBPB_ECOLI.1-60.__HYPE_ECOLI__396aa	0		0	0	0	0	0	0	0	0	0	0	0
PBPB_ECOLI.46-60.__LPXD_ECOLI__356aa	0		0	0	0	0	0	0	0	0	0	0	0
PBPB_ECOLI.46-60.__MSCM_ECOLI__1122aa	0		0	0	0	0	0	0	0	0	0	0	0
PBPB_ECOLI.46-60.__CASC_ECOLI__378aa	0		0	0	0	0	0	0	0	0	0	0	0
PBPB_ECOLI.46-60.__SQUS_ECOLI__428aa	0		0	0	0	0	0	0	0	0	0	0	0
PBPB_ECOLI.46-60.__CSPI_ECOLI__85aa	0		0	0	0	0	0	0	0	0	0	0	0
PBPB_ECOLI.1-60.__YFGG_ECOLI__123aa	0		0	0	0	0	0	0	0	0	0	0	0
PBPB_ECOLI.46-60.__RNB_ECOLI__659aa	0		0	0	0	0	0	0	0	0	0	0	0
PBPB_ECOLI.1-60.__FRSA_ECOLI__474aa	0		0	0	0	0	0	0	0	0	0	0	0
PBPB_ECOLI.1-60.__YNIB_ECOLI__238aa	0		0	0	0	0	0	0	0	0	0	0	0
PBPB_ECOLI.46-60.__YJCH_ECOLI__119aa	0		0	0	0	0	0	0	0	0	0	0	0
PBPB_ECOLI.1-60.__YBCN_ECOLI__211aa	0		0	0	0	0	0	0	0	0	0	0	0
PBPB_ECOLI.1-60.__MOBB_ECOLI__235aa	0		0	0	0	0	0	0	0	0	0	0	0
PBPB_ECOLI.46-60.__YHJR_ECOLI__77aa	0		0	0	0	0	0	0	0	0	0	0	0
PBPB_ECOLI.1-60.__IGAA_ECOLI__771aa	0		0	0	0	0	0	0	0	0	0	0	0
PBPB_ECOLI.46-60.__YNEE_ECOLI__319aa	0		0	0	0	0	0	0	0	0	0	0	0
PBPB_ECOLI.46-60.__RUTR_ECOLI__227aa	0		0	0	0	0	0	0	0	0	0	0	0
PBPB_ECOLI.46-60.__ALAA_ECOLI__420aa	0		0	0	0	0	0	0	0	0	0	0	0
PBPB_ECOLI.1-60.__XYLG_ECOLI__573aa	0		0	0	0	0	0	0	0	0	0	0	0
PBPB_ECOLI.46-60.__YAAW_ECOLI__252aa	0		0	0	0	0	0	0	0	0	0	0	0
PBPB_ECOLI.46-60.__GNTP_ECOLI__462aa	0		0	0	0	0	0	0	0	0	0	0	0
PBPB_ECOLI.1-60.__PINR_ECOLI__256aa	0		0	0	0	0	0	0	0	0	0	0	0
PBPB_ECOLI.1-60.__FOLC_ECOLI__482aa	0		0	0	0	0	0	0	0	0	0	0	0
PBPB_ECOLI.46-60.__ARGB_ECOLI__273aa	0		0	0	0	0	0	0	0	0	0	0	0
PBPB_ECOLI.1-60.__IBPA_ECOLI__197aa	0		0	0	0	0	0	0	0	0	0	0	0
PBPB_ECOLI.1-60.__YHCF_ECOLI__298aa	0		0	0	0	0	0	0	0	0	0	0	0
PBPB_ECOLI.46-60.__LPAKS_ECOLI__676aa	0		0	0	0	0	0	0	0	0	0	0	0
PBPB_ECOLI.46-60.__YFIM_ECOLI__122aa	0		0	0	0	0	0	0	0	0	0	0	0
PBPB_ECOLI.46-60.__YQEI_ECOLI__284aa	0		0	0	0	0	0	0	0	0	0	0	0
PBPB_ECOLI.1-60.__HEMY_ECOLI__458aa	0		0	0	0	0	0	0	0	0	0	0	0
PBPB_ECOLI.1-60.__GLPB_ECOLI__479aa	0		0	0	0	0	0	0	0	0	0	0	0
PBPB_ECOLI.46-60.__YHFK_ECOLI__715aa	0		0	0	0	0	0	0	0	0	0	0	0
PBPB_ECOLI.46-60.__HEM3_ECOLI__328aa	0		0	0	0	0	0	0	0	0	0	0	0
PBPB_ECOLI.46-60.__YICJ_ECOLI__475aa	0		0	0	0	0	0	0	0	0	0	0	0
PBPB_ECOLI.46-60.__PYRD_ECOLI__351aa	0		0	0	0	0	0	0	0	0	0	0	0
PBPB_ECOLI.1-60.__HLDE_ECOLI__537aa	0		0	0	0	0	0	0	0	0	0	0	0
PBPB_ECOLI.1-60.__CRED_ECOLI__510aa	0		0	0	0	0	0	0	0	0	0	0	0
PBPB_ECOLI.46-60.__FADB_ECOLI__744aa	0		0	0	0	0	0	0	0	0	0	0	0
PBPB_ECOLI.46-60.__CAS1_ECOLI__320aa	0		0	0	0	0	0	0	0	0	0	0	0
PBPB_ECOLI.1-60.__GREB_ECOLI__218aa	0		0	0	0	0	0	0	0	0	0	0	0
PBPB_ECOLI.1-60.__PHOL_ECOLI__406aa	0		0	0	0	0	0	0	0	0	0	0	0
PBPB_ECOLI.1-60.__YGCU_ECOLI__544aa	0		0	0	0	0	0	0	0	0	0	0	0
PBPB_ECOLI.1-60.__YJJI_ECOLI__576aa	0		0	0	0	0	0	0	0	0	0	0	0
PBPB_ECOLI.46-60.__SYT_ECOLI__657aa	0		0	0	0	0	0	0	0	0	0	0	0
PBPB_ECOLI.46-60.__YFCA_ECOLI__284aa	0		0	0	0	0	0	0	0	0	0	0	0
PBPB_ECOLI.1-60.__RL9_ECOLI__209aa	0		0	0	0	0	0	0	0	0	0	0	0
PBPB_ECOLI.46-60.__NANS_ECOLI__341aa	0		0	0	0	0	0	0	0	0	0	0	0
[truncated: 6,467 more rows]
