# Supplementary material for: The penicillin-binding protein PBP1b fortifies the Escherichia coli division site against osmotic rupture
Source: Nat Microbiol. 2026 Jul 3;11(8):2142–56. doi: 10.1038/s41564-026-02403-6 (PMC13423804; doi:10.1038/s41564-026-02403-6)
Supplement: Supplementary file 12 — Statistical source data. [file 41564_2026_2403_MOESM12_ESM.xlsx]

## Sheet: d
Fig 1d
Septal width (nm)
wt			∆ponB			∆lpoB
Mean	SD	n	Mean	SD	n	Mean	SD	n
37	4.8	30	30.8	6.3	30	35.2	9.1	30
37.6	6.9	30	31.9	4.8	30	43.6	7.7	30
39.2	8.9	30	29.2	3.8	30	51.2	2.7	30
40.2	7.8	30	34.1	6	30	42.2	5.8	30
36.9	7.3	30	39.1	6	30	42	2.7	30
41	4.4	30	36.2	5.8	30	40.4	3.3	30
30.9	3.5	30	33	0.6	30
35.5	6.3	30	30.5	0.3	30
42.6	7	30	31.2	5.5	30
50.4	8.2	30	38.9	5.3	30

## Sheet: Sheet1
Fig 1e
IM-OM distance (nm)
wt	∆ponB	∆lpoB
97.509	55.092	188.271
162.594	59.125	179.56
138.015	64.554	111.703
172.451	121.13	173.394
139.056	60.55	173.458
137.469	79.63	183.14
197.157	108.119
134.996	124.993
131.813	127.901
119.511	78.986
