# Supplementary material for: The penicillin-binding protein PBP1b fortifies the Escherichia coli division site against osmotic rupture
Source: Nat Microbiol. 2026 Jul 3;11(8):2142–56. doi: 10.1038/s41564-026-02403-6 (PMC13423804; doi:10.1038/s41564-026-02403-6)
Supplement: Supplementary file 13 — Statistical source data. [file 41564_2026_2403_MOESM13_ESM.xlsx]

## Sheet: Sheet1
Fig. 2d					Fig 2f
Septal to side wall PG analysis					Pores in PG per µmˆ2
wt	∆ponA	∆ponB	∆lpoB		wt	∆ponA	∆ponB	∆lpoB
1.49585	1.19872	0.711291	0.292597		35.9921	25.8977	115.675	28.7406
1.04457	0.931814	0.667526	1.42235		53.3161	33.0952	114.844	47.0751
1.46229	3.08326	0.340909	2.72904		17.6958	31.1403	130.652	43.8025
2.21364	2.62332	0.667978	1.93572		5.99931	38.811	77.1194	102.142
0.608422	1.24243	0.24927	1.35181		26.71	53.1887	84.149	65.4958
0.781509	0.348932	0.474114	1.70702		16.9259	56.0232	97.7652	53.5364
1.27901	1.68482	0.555101	2.96773		26.804	29.8633	102.801	40.8053
1.98004	0.708388	0.63166	1.08969		14.6969	14.882	99.1054	62.87
1.86651	0.635462	0.175514	1.92432		20.2273		80.0104	35.9257
1.18764	0.783115	0.289818	1.53863		15.0779		57.9166	38.1711
1.92798	1.05555	0.217555	2.46508		17.0647		103.824	60.2284
1.32731	0.590019	1.83505	2.38301		6.25367		104.284
3.72162	1.18094	0.603386	1.04596		29.6294
1.76617	0.814283	0.410801	1.37402		11.1197
1.15558	0.547863	1.88318	1.28992		47.9477
5.02509	0.536112	0.542934	1.25298
3.6652		1.01797	0.33569
2.75149		0.538221	0.319068
1.63794		0.581581	0.82447
0.293958		0.318367	0.82468
0.670995		1.62636	1.12385
3.56588		0.826315
1.61836		1.8479
1.80167		0.210425
1.94558		0.335032
2.04222		1.72717
1.47463		0.987994
1.49473		1.14454
1.40443		0.612069
1.83437		0.786836
4.54782		0.866708
2.24577		1.01442
1.44205		1.85873
4.94745		1.65683
3.14252		0.947029
8.85759		0.141697
0.325823		0.497533
		0.36661
		0.473788
		0.335905
