# Supplementary material for: The penicillin-binding protein PBP1b fortifies the Escherichia coli division site against osmotic rupture
Source: Nat Microbiol. 2026 Jul 3;11(8):2142–56. doi: 10.1038/s41564-026-02403-6 (PMC13423804; doi:10.1038/s41564-026-02403-6)
Supplement: Supplementary file 14 — Statistical source data. [file 41564_2026_2403_MOESM14_ESM.xlsx]

## Sheet: Sheet1
Fig 3b
Fraction of lysed cells
time (min)	wt						∆ponA						∆ponB						∆ponB PArasulA						∆lpoB
0	0	0	0	0	0	0.00143	0.012121	0	0.011765				0	0.007335	0	0	0.013333		0	0.002611	0.040541				0	0.001795	0.002358	0.003571
2.33333	0	0.009901	0	0	0	0.00143	0.012121	0	0.011765				0.009585	0.00978	0	0.00304	0.013333		0	0.005222	0.040541				0.001802	0.001795	0.002358	0.005357
4.33333	0	0	0	0	0	0.00143	0.012121	0	0.011765				0.009585	0.012225	0.00597	0.006079	0.026667		0	0.007833	0.040541				0.005405	0.008977	0.007075	0.007143
6.33333	0	0.019802	0	0	0	0.002144	0.012121	0	0.011765				0.009585	0.01467	0.00597	0.006079	0.026667		0	0.010444	0.040541				0.005405	0.010772	0.007075	0.008929
8.33333	0	0.009901	0	0	0	0.002144	0.012121	0	0.011765				0.01278	0.01956	0.00597	0.006079	0.026667		0.005935	0.010444	0.040541				0.007207	0.014363	0.007075	0.010714
10.3333	0	0	0	0	0	0.004289	0.012121	0	0.023529				0.009585	0.022005	0.00597	0.006079	0.04		0.005935	0.010444	0.054054				0.007207	0.014363	0.009434	0.010714
12.3333	0.008197	0	0	0	0.008197	0.004289	0.012121	0	0.023529				0.022364	0.03423	0.008955	0.006079	0.053333		0.017804	0.015666	0.054054				0.010811	0.016158	0.011792	0.0125
14.3333	0.010929	0	0	0	0.010929	0.004289	0.030303	0.003429	0.023529				0.035144	0.06357	0.01194	0.009119	0.08		0.017804	0.015666	0.067568				0.012613	0.016158	0.014151	0.0125
16.3333	0.005464	0.009901	0	0	0.005464	0.005004	0.030303	0.006857	0.023529				0.047923	0.061125	0.023881	0.027356	0.133333		0.020772	0.018277	0.067568				0.01982	0.032316	0.016509	0.0125
18.3333	0.008197	0.009901	0	0.001957	0.008197	0.005718	0.030303	0.010286	0.023529				0.060703	0.124694	0.032836	0.033435	0.16		0.023739	0.023499	0.081081				0.01982	0.030521	0.018868	0.019643
20.3333	0.005464	0.019802	0.007092	0.003914	0.005464	0.006433	0.048485	0.029714	0.023529				0.105431	0.161369	0.044776	0.066869	0.226667		0.032641	0.031332	0.094595				0.025225	0.046679	0.03066	0.025
22.3333	0.019126	0.009901	0.007092	0.007828	0.019126	0.006433	0.054545	0.042286	0.023529				0.13099	0.200489	0.077612	0.088146	0.293333		0.035608	0.033943	0.094595				0.037838	0.05386	0.04717	0.0375
24.3333	0.016393	0	0.015603	0.009785	0.016393	0.007148	0.054545	0.049143	0.023529				0.178914	0.224939	0.098507	0.136778	0.306667		0.04451	0.041775	0.108108				0.046847	0.064632	0.051887	0.048214
26.3333	0.02459	0.019802	0.017021	0.019569	0.02459	0.007863	0.060606	0.058286	0.023529				0.223642	0.290954	0.140299	0.155015	0.333333		0.047478	0.046997	0.108108				0.052252	0.071813	0.061321	0.057143
28.3333	0.016393	0.019802	0.02695	0.017613	0.016393	0.008578	0.060606	0.067429	0.023529				0.217252	0.308068	0.179104	0.218845	0.36		0.062315	0.060052	0.108108				0.073874	0.078995	0.070755	0.0625
30.3333	0.021858	0.019802	0.031206	0.019569	0.021858	0.009292	0.060606	0.076571	0.023529				0.271565	0.371638	0.220896	0.255319	0.386667		0.071217	0.065274	0.121622				0.077477	0.093357	0.080189	0.082143
32.3333	0.016393	0.029703	0.038298	0.027397	0.016393	0.010722	0.060606	0.088	0.023529				0.246006	0.361858	0.259701	0.291793	0.413333		0.071217	0.070496	0.121622				0.09009	0.102334	0.096698	0.089286
34.3333	0.021858	0.029703	0.04539	0.050881	0.021858	0.011437	0.066667	0.096	0.023529				0.370607	0.413203	0.295522	0.382979	0.44		0.083086	0.070496	0.121622				0.100901	0.109515	0.122642	0.1
36.3333	0.019126	0.029703	0.051064	0.058708	0.019126	0.015726	0.066667	0.104	0.058824				0.303514	0.405868	0.346269	0.431611	0.466667		0.089021	0.073107	0.135135				0.115315	0.127469	0.134434	0.107143
38.3333	0.013661	0.019802	0.056738	0.056751	0.013661	0.01787	0.066667	0.12	0.070588				0.399361	0.479218	0.376119	0.449848	0.52		0.097923	0.075718	0.148649				0.145946	0.13465	0.143868	0.117857
40.3333	0.016393	0.019802	0.069504	0.07045	0.016393	0.022159	0.078788	0.138286	0.082353				0.467412	0.447433	0.45321	0.474164	0.546667		0.115727	0.086162	0.148649				0.156757	0.152603	0.146226	0.139286
42.3333	0.021858	0.029703	0.093617	0.072407	0.021858	0.027162	0.078788	0.169143	0.082353				0.673163	0.626161	0.480597	0.547112	0.613333		0.121662	0.091384	0.162162				0.165766	0.159785	0.165094	0.146429
Fig 3d
Number of lysis events
Strain	Septum			Side wall			Pole
∆ponB	67	65	64	20	18	25	13	17	11
∆lpoB	31	30	27	57	61	59	12	9	14
