# Supplementary material for: The penicillin-binding protein PBP1b fortifies the Escherichia coli division site against osmotic rupture
Source: Nat Microbiol. 2026 Jul 3;11(8):2142–56. doi: 10.1038/s41564-026-02403-6 (PMC13423804; doi:10.1038/s41564-026-02403-6)
Supplement: Supplementary file 15 — Statistical source data. [file 41564_2026_2403_MOESM15_ESM.xlsx]

## Sheet: Sheet1
Fig. 4e
Fraction of active (imobile) PBP1b molecules
Septum				Side wall
αPBP1b	γPBP1b	αPBP1b(R6E)		αPBP1b	γPBP1b	αPBP1b(R6E)
0.227	0.183	0.114		0.15	0.138	0.121
0.223	0.115	0.112		0.153	0.139	0.122
0.252	0.172	0.202		0.164	0.118	0.111
0.227	0.112	0.186		0.138	0.155	0.128
0.224	0.137	0.13		0.134	0.128	0.12
0.215	0.173	0.18646		0.155	0.097	0.131
