# Supplementary material for: The penicillin-binding protein PBP1b fortifies the Escherichia coli division site against osmotic rupture
Source: Nat Microbiol. 2026 Jul 3;11(8):2142–56. doi: 10.1038/s41564-026-02403-6 (PMC13423804; doi:10.1038/s41564-026-02403-6)
Supplement: Supplementary file 16 — Statistical source data. [file 41564_2026_2403_MOESM16_ESM.xlsx]

## Sheet: b
Fig 6b
Fraction of lysed cells
time (min)	wt						∆ponB						∆ponB ponB(R6E)						∆ponB ponB(M46L)						∆ponB ponB(M46)
0	0	0	0.0144901				0.00968523	0	0.00452489				0.00763359	0.00277008	0	0.00637327	0		0.00684932	0	0				0.0019305	0.0009639
2.33333	0	0	0.0151461				0.00968523	0.0128205	0.00452489				0.00763359	0.00508906	0	0.00639004	0.00884956		0.00684932	0	0				5.405e-05	0.00050602
4.33333	0.00136054	0	0.0158676				0.0145279	0.0128205	0.00452489				0.00763359	0.0101781	0	0.00644145	0.0176991		0.00684932	0	0				0.00405405	0.0013253
6.33333	0.00136054	0	0.0166651				0.0145279	0.0128205	0.00904977				0.00763359	0.0152672	0	0.00695027	0.0176991		0.00684932	0	0				0.00405405	0.00373494
8.33333	0.00272109	0	0.0175314				0.0217918	0.0384615	0.0316742				0.0127227	0.0279898	0.00813008	0.00657824	0.0176991		0.00684932	0	0				0.00791506	0.00614458
10.3333	0.00272109	0	0.0184996				0.031477	0.0384615	0.040724				0.0127227	0.0534351	0.0162602	0.0124163	0.0176991		0.00684932	0	0				0.0179151	0.0185542
12.3333	0.00544218	0	0.0195218				0.0605327	0.0641026	0.0950226				0.0330789	0.0534351	0.0243902	0.0174869	0.0265487		0.00684932	0.0070922	0				0.0217761	0.0333735
14.3333	0.00544218	0	0.0206803				0.0774818	0.0641026	0.117647				0.0381679	0.0610687	0.0243902	0.0274152	0.0265487		0.00684932	0.0070922	0				0.0456371	0.0381928
16.3333	0.00544218	0	0.0220043				0.142857	0.0897436	0.126697				0.0559796	0.0839695	0.0325203	0.0290467	0.0530974		0.00684932	0.0070922	0				0.0810811	0.0481928
18.3333	0.00544218	0.00097847	0.0235045				0.188862	0.102564	0.158371				0.0636132	0.10687	0.0487805	0.041949	0.0619469		0.00684932	0.0141844	0				0.0926641	0.0506024
20.3333	0.00816327	0.00550305	0.0252249				0.242131	0.192308	0.176471				0.0839695	0.147583	0.0813008	0.0665938	0.0707965		0.00684932	0.0283688	0				0.11583	0.053012
22.3333	0.00816327	0.00745999	0.0269033				0.322034	0.205128	0.19457				0.0916031	0.152672	0.097561	0.0681078	0.0884956		0.0205479	0.0283688	0				0.123552	0.0626506
24.3333	0.0122449	0.0126938	0.0289174				0.399516	0.25641	0.221719				0.101781	0.170483	0.130081	0.109693	0.106195		0.0273973	0.0283688	0				0.138996	0.086747
26.3333	0.0122449	0.0182954	0.0308665				0.440678	0.307692	0.248869				0.109415	0.201018	0.130081	0.122116	0.115044		0.0342466	0.035461	0				0.146718	0.086747
28.3333	0.0204082	0.0222814	0.0331696				0.490896	0.371795	0.276018				0.137405	0.223919	0.195122	0.137836	0.123894		0.0342466	0.0567376	0.0185185				0.177606	0.113253
30.3333	0.0204082	0.0253876	0.0357275				0.514794	0.384615	0.312217				0.142494	0.234097	0.219512	0.176353	0.132743		0.0479452	0.0638298	0.0246914				0.19305	0.125301
32.3333	0.0231293	0.0328476	0.0383073				0.536271	0.397436	0.339367				0.160305	0.259542	0.235772	0.192215	0.159292		0.0684932	0.0638298	0.0246914				0.220077	0.149398
34.3333	0.0244898	0.0481354	0.0410667				0.541646	0.435897	0.371041				0.178117	0.262087	0.268293	0.194949	0.168142		0.0821918	0.0780142	0.0308642				0.235521	0.151807
36.3333	0.0244898	0.0548861	0.04423				0.612494	0.448718	0.39819				0.208651	0.277354	0.284553	0.268679	0.168142		0.0890411	0.0851064	0.0308642				0.239382	0.168675
38.3333	0.0272109	0.0567445	0.0478417				0.672397	0.461538	0.429864				0.216285	0.290076	0.308943	0.242995	0.176991		0.10274	0.106383	0.0432099				0.262548	0.185542
40.3333	0.029932	0.0699768	0.0531105				0.691768	0.487179	0.475113				0.256997	0.302799	0.341463	0.310615	0.19469		0.123288	0.113475	0.0432099				0.285714	0.207229
42.3333	0.029932	0.083012	0.0603895				0.723245	0.512821	0.488688				0.282443	0.318066	0.365854	0.358329	0.20354		0.150685	0.134752	0.0493827				0.30888	0.228916

## Sheet: c
Fig 6c
Number of lysis events
Strain	Septum			Side wall			Pole
wt	49	43	47	29	39	34	22	18	19
∆ponB	67	65	64	20	18	25	13	17	11
∆ponB ponB(R6E)	67	65	64	27	31	30	7	10	6
∆lpoB	31	30	27	57	61	59	12	9	14
