# Supplementary material for: The penicillin-binding protein PBP1b fortifies the Escherichia coli division site against osmotic rupture
Source: Nat Microbiol. 2026 Jul 3;11(8):2142–56. doi: 10.1038/s41564-026-02403-6 (PMC13423804; doi:10.1038/s41564-026-02403-6)
Supplement: Supplementary file 17 — Statistical source data. [file 41564_2026_2403_MOESM17_ESM.xlsx]

## Sheet: Sheet1
Ext Fig 1b
Septal width (IM-IM) from OM tangetn
wt	∆ponB	∆lpoB	∆ponA
33.163	47.716	7.98	6.496
38.117	47.931	13.808	3.71
1.39	13.497	57.799
12.618	125.383
	73.703
