# Supplementary material for: The penicillin-binding protein PBP1b fortifies the Escherichia coli division site against osmotic rupture
Source: Nat Microbiol. 2026 Jul 3;11(8):2142–56. doi: 10.1038/s41564-026-02403-6 (PMC13423804; doi:10.1038/s41564-026-02403-6)
Supplement: Supplementary file 18 — Statistical source data. [file 41564_2026_2403_MOESM18_ESM.xlsx]

## Sheet: 2b
Ext Dat 2d
PG stiffness (kDa)
Strain	wt																																								∆ponB
Septum	343.899	204.948	231.638	467.701	51.0607	80.9521	104.577	126.493	103.162	901.63	877.111	1848.44	3148.69	2289.6	1413.82	2156.54	1902.84	673.595	1152.88	212.278	526.324	1804.4	658.067	444.277	377.608	480.858	546.782	360.287	314.009	540.42	1830.33	753.923	1095.09	1729.78	1289.28	2247.71	1308.42
Side wall	229.902	196.203	158.408	211.282	83.9232	103.584	81.7643	63.8838	55.2699	759.177	454.938	1392.62	846.054	1296.36	1223.47	429.155	519.164	244.811	703.861	722.138	784.394	506.018	406.625	246.592	194.085	235.459	370.793	241.039	223.585	294.607	402.464	335.708	759.4	349.631	410.269	253.761	4015.75
Septum																																									22.5885	18.6603	11.4579	15.0966	61.3812	17.3049	14.6378	13.7331	14.5252
Side wall																																									31.757	27.9545	33.6098	22.6004	246.244	36.4994	26.3697	21.7413	82.7578
Septum
Side wall
Septum
Side wall
[truncated: 31 more columns]

## Sheet: 2c
Ext Dat Fig. 2c
Violin Plot					CDF
PG pore size (nmˆ2)					PG pore size (nmˆ2)
wt	∆ponB	∆lpoB	∆ponA		Bin Center	wt	∆ponB	∆lpoB	∆ponA
55.0926	12.7746	12.7718	446.547		25	0.576037	0.536866	0.617188	0.553846
12.7743	537.168	12.7755	343.145		50	0.640553	0.596774	0.671875	0.607692
611.404	31.6444	12.7736	601.936		75	0.645161	0.603687	0.679688	0.623077
546.931	12.7736	12.7718	23.7216		100	0.672811	0.652074	0.695312	0.684615
681.3	12.7755	1259.56	12.7746		125	0.695853	0.686636	0.695312	0.707692
4.1884	24.5152	12.7718	177.799		150	0.723502	0.700461	0.726562	0.723077
751.248	55.4796	653.044	12.7746		175	0.737327	0.71659	0.742188	0.730769
12.7741	466.442	564.342	12.7755		200	0.741935	0.730415	0.75	0.746154
861.082	23.8818	12.7718	110.729		225	0.746544	0.737327	0.75	0.753846
6.2592	12.7755	330.411	12.7755		250	0.806452	0.751152	0.78125	0.8
104.007	970.173	12.7718	23.8856		275	0.81106	0.767281	0.796875	0.807692
55.1704	31.6425	24.5301	12.7718		300	0.857143	0.778802	0.820312	0.823077
762.58	6.26666	151.801	351.618		325	0.857143	0.785714	0.828125	0.823077
343.155	12.7792	12.7746	12.7718		350	0.861751	0.794931	0.84375	0.853846
12.7569	4.6646	12.7746	12.7743		375	0.884793	0.808756	0.84375	0.861538
421.285	12.7718	12.7736	12.7755		400	0.889401	0.81106	0.851562	0.861538
244.169	12.7755	12.7746	12.7746		425	0.903226	0.822581	0.859375	0.869231
183.126	264.988	12.7736	428.4		450	0.907834	0.829493	0.867188	0.876923
305.211	6.27411	12.7718	6.26293		475	0.907834	0.841014	0.867188	0.876923
61.042	882.026	653.681	105.451		500	0.921659	0.845622	0.867188	0.876923
122.084	55.0363	12.7792	57.9666		525	0.921659	0.857143	0.875	0.876923
31.6444	116.458	149.737	362.49		550	0.935484	0.864055	0.882812	0.884615
31.6444	4.11319	61.9438	370.303		575	0.935484	0.864055	0.890625	0.9
12.7745	12.7792	789.129	57.9647		600	0.940092	0.866359	0.890625	0.923077
6.26107	119.003	12.7718	12.7755		625	0.940092	0.870968	0.890625	0.923077
57.9759	219.843	4.99991	12.7755		650	0.940092	0.87788	0.90625	0.923077
12.775	1400.24	529.499	12.7718		675	0.958525	0.880184	0.90625	0.930769
12.7746	4.6646	556.145	4.18398		700	0.958525	0.889401	0.90625	0.938462
6.26107	118.686	6.2592	12.7741		725	0.958525	0.894009	0.921875	0.938462
6.26293	12.7792	20.0369	12.7718		750	0.97235	0.898618	0.921875	0.953846
12.7718	662.164	243.051	12.7718		775	0.976959	0.912442	0.921875	0.953846
550.308	12.7746	55.4834	12.7718		800	0.981567	0.917051	0.929688	0.961538
23.8912	273.781	1319.21	22.6021		825	0.981567	0.919355	0.929688	0.961538
99.9014	12.7736	12.7643	245.65		850	0.986175	0.919355	0.945312	0.961538
106.719	12.7792	12.7718	106.846		875	0.986175	0.928571	0.953125	0.961538
12.7746	12.7718	12.7718	746.827		900	0.986175	0.937788	0.953125	0.969231
258.475	27.4064	6.26075	57.9684		925	0.986175	0.942396	0.953125	0.969231
2543.82	241.799	4.66087	12.7755		950	0.986175	0.947005	0.953125	0.976923
12.7755	4.18771	4.10947	6.26037		975	0.986175	0.953917	0.953125	0.976923
154.587	12.7792	12.7792	12.7746		1000	0.986175	0.956221	0.953125	0.976923
154.647	27.4213	1303.03	12.7736		1025	0.986175	0.956221	0.953125	0.976923
55.1108	31.6537	868.919	121.2		1050	0.986175	0.958525	0.953125	0.976923
31.6388	6.26666	4.6646	104.019		1075	0.986175	0.963134	0.953125	0.976923
31.6537	12.7867	38.3004	12.7867		1100	0.986175	0.963134	0.960938	0.976923
31.6425	58.8663	31.6425	22.6561		1125	0.986175	0.963134	0.960938	0.992308
12.768	12.7718	723.072	237.786		1150	0.986175	0.967742	0.960938	0.992308
12.7569	22.5331	6.26293	12.7746		1175	0.986175	0.970046	0.960938	0.992308
244.169	12.7718	161.815	12.7718		1200	0.986175	0.974654	0.960938	0.992308
244.169	646.099	6.2592	12.7718		1225	0.986175	0.974654	0.960938	0.992308
305.211	6.27411	61.9661	55.4685		1250	0.990783	0.974654	0.976562	0.992308
305.211	57.9573	12.7867	12.7718		1275	0.990783	0.974654	0.976562	0.992308
793.548	892.041	161.875	6.2592		1300	0.990783	0.979263	0.984375	0.992308
244.169	4.19516	185.779	12.7867		1325	0.990783	0.981567	0.992188	0.992308
12.7746	12.7867	1240.63	4.99991		1350	0.990783	0.981567	0.992188	0.992308
4.6618	890.584	274.287	244.169		1375	0.990783	0.981567	0.992188	0.992308
12.7746	293.169	244.288	244.169		1400	0.990783	0.986175	0.992188	1
12.7743	12.7718	23.7254	610.421		1425	0.995392	0.986175	0.992188	1
6.2592	764.517	61.9438	244.169		1450	0.995392	0.986175	0.992188	1
12.7746	825.991	340.232	122.084		1475	0.995392	0.986175	0.992188	1
12.7792	12.7569	12.7746	12.7743		1500	0.995392	0.988479	0.992188	1
116.429	274.69	850.495	12.7746		1525	0.995392	0.990783	1	1
31.6444	385.746	24.5161	6.25827		1550	0.995392	0.990783	1	1
4.97756	1608.82	31.6439	12.7792		1575	0.995392	0.990783	1	1
12.7745	131.019	12.7746	12.7792		1600	0.995392	0.993088	1	1
274.821	2811.72	4.99991	794.069		1625	0.995392	0.995392	1	1
23.7222	27.4511	12.7755	211.598		1650	0.995392	0.995392	1	1
6.2592	472.391	12.7743	6.2592		1675	0.995392	0.995392	1	1
751.909	12.7718	12.7736	31.6462		1700	0.995392	0.995392	1	1
12.7792	12.7746	6.26293	99.3807		1725	0.995392	0.995392	1	1
366.253	4.6646	12.7755	12.7792		1750	0.995392	0.995392	1	1
366.253	211.591	12.7736	6.25548		1775	0.995392	1	1	1
427.295	12.7867	838.092	12.7718		1800	0.995392	1	1	1
488.337	795.487	12.7736	947.558		1825	0.995392	1	1	1
4.1891	23.7254	12.7736	74.6317		1850	0.995392	1	1	1
4.18887	12.7746	12.7745	12.7718		1875	1	1	1	1
12.7745	56.5871	450.517	12.7718		1900	1	1	1	1
106.717	4.99991	193.121	12.7755		1925	1	1	1	1
12.7743	22.6598	20.0369	31.6444		1950	1	1	1	1
12.7746	12.7755	31.6537	12.7792		1975	1	1	1	1
31.6444	12.7746	12.7792	341.091		2000	1	1	1	1
12.7743	101.287	174.572	102.351
118.998	6.26293	4.65715	6.26014
21.747	976.298	12.7867	6.2592
142.239	31.6462	24.6121	55.0996
12.7755	12.775	31.6537	671.464
103.801	12.7746	727.573	12.7741
155.415	12.7755	12.7736	2523.33
12.7755	205.395	12.7718	566.882
12.7743	31.6444	96.5855	12.7746
12.7718	767.714	244.169	12.7755
31.6462	12.7792	244.169	305.175
12.7718	12.7718	31.6444	12.775
12.7718	12.7755	24.5152	12.7755
12.7792	1289.47	347.993	539.014
160.612	12.7792	12.7792	4.99991
12.7755	6.2592	66.9064	12.7755
5.00736	12.7792	12.7792	12.7746
31.6462	505.576	12.7755	1127.94
12.7718	118.69	12.7736	12.7755
12.7792	12.7718	12.7746	55.0996
12.7746	1081.38	90.5722	586.383
154.64	6.26153	12.7792	23.8856
31.6462	4.10574	31.6441	103.91
12.7755	767.766	303.861	748.085
119.007	23.9042	12.822	12.7755
12.7718	12.7792	55.4897	12.7792
31.6462	180.463	27.4213	4.9403
4.82108	6.2592	6.26014	265.957
55.4834	31.6537	31.6462	12.7746
12.7755	4456.55	12.7643	12.7746
12.7718	121.199	12.7718	31.6439
12.7718	4.94775	12.7867	4.1891
12.7718	12.7718	12.7755	712.459
31.6537	98.0795	31.6425	12.7736
12.7755	31.6388	305.211	1115.79
22.6076	341.127	55.0922	31.6425
12.7792	99.648	265.945	154.647
12.7718	12.7736	12.7718	12.7736
12.7792	304.197	12.7755	240.13
12.7746	897.272	387.711	86.1088
12.7792	12.7569	428.888	6.26293
12.7867	12.7569	12.7755	131.533
12.7792	12.7718	1515.38	31.6425
12.7569	5615.88	12.7755	218.558
12.7792	2502.73	1095.62	12.7736
31.6388	1783.59	31.6462	6.25175
5.02227	4.66134	4.09829	98.588
214.065	12.7746	12.7743	56.154
395.611	31.6444	12.7755	12.7755
12.7718	12.7755	12.7755	12.7718
12.7755	12.7736	31.6462	12.7867
82.3085	12.7755	31.6388	308.564
12.7718	116.431	12.7718	605.623
12.7755	12.7755	293.661	911.906
31.6462	1171.17	6.27411	12.7718
4.19143	97.9193	6.2592	12.7718
5.00178	12.7736	12.7792	12.7755
12.7867	12.7718	12.7773	1395.68
12.7643	23.8856	31.6462	12.7792
205.958	717.077	12.8652	195.343
23.2336	103.694	33.9124	31.6388
55.1108	374.174	31.6425	12.7718
6.26293	22.5161	5.00178	12.7746
4.64969	58.9036	31.6434	23.7105
5.02227	1315.85		4.94775
12.7792	962.606		160.53
12.7718	430.596		12.7792
4.6795	339.569
12.7867	12.7755
12.7718	59.1756
4.10574	12.7718
12.7867	12.7736
4.64969	12.7755
37.4658	12.7718
19.94	4.1104
12.7792	1204.65
12.7746	211.569
6.26293	874.321
57.3773	12.7718
129.547	12.7718
6.26666	347.723
12.7755	6.26666
4.66087	12.7718
31.6425	6.2592
12.7792	934.723
31.6425	951.608
55.0959	102.36
31.6444	12.7643
24.5115	12.7736
55.0884	664.608
295.613	6.2443
6.2592	4.99246
12.7745	163.205
252.06	12.7718
55.0251	12.7746
12.7736	513.847
55.0307	6.26293
12.7755	12.7792
12.7755	229.679
12.7755	12.7736
12.7755	883.77
12.775	4.11133
4.66273	12.7643
12.7792	4.11319
12.7718	31.6313
12.7746	483.259
12.7746	31.6537
559.152	4.66134
12.7792	12.7718
663.431	31.6388
12.7755	12.7718
12.7718	12.7569
12.7867	431.602
305.211	12.7792
244.169	887.481
671.464	31.6425
305.211	6.27411
183.126	12.7718
366.253	312.737
366.253	12.7718
488.337	622.728
305.211	12.7718
22.6021	12.7718
55.027	55.4908
4.94775	153.276
12.7746	42.108
4.66087	12.7718
449.12	12.7718
106.854	12.7792
305.211	1630.22
244.169	5.00736
244.169	417.399
366.253	12.7569
244.169	113.172
244.169	12.7718
671.464	31.6425
12.7746	12.7718
12.7755	19.94
12.7792	31.6462
180.459	12.7792
427.295	4.12064
488.337	12.7743
244.169	4.66134
244.169	377.828
12.7755	6.26107
31.6444	55.094
22.6002	4.19143
12.7755	328.301
1421.47	6.2592
1239.92	272.164
12.7718	4.6646
308.761	116.433
1863.5	12.7718
56.1242	742.576
4.99991	57.9722
6.26293	12.7792
5.00364	101.444
31.643	1069.35
6.2592	23.8893
6.27411	5.00364
12.7718	97.3604
12.7746	214.72
12.7747	12.7792
12.7745	2667.4
31.6444	12.7718
12.7736	43.874
303.862	6.25175
12.7718	278.393
757.783	12.7746
31.6444	31.6439
6.2606	57.9666
24.613	55.4908
12.775	12.7736
6.26666	31.6444
	102.357
	12.7755
	102.349
	529.771
	31.6388
	118.999
	719.361
	4.6646
	6.26107
	6.2592
	12.7755
	549.446
	12.7718
	611.718
	129.546
	110.736
	12.7792
	12.7718
	12.7718
	6.2592
	12.7718
	911.891
	31.6537
	752.967
	240.428
	22.6822
	6.2592
	4.99246
	12.7755
	1396.37
	207.672
	55.0922
	67.0182
	695.77
	2967.61
	381.424
	12.7755
	12.7755
	295.61
	1149.43
	12.7867
	27.4231
	12.7718
	12.7718
	98.8954
	6.31881
	12.7746
	6.26107
	6.26153
	12.7755
	12.7755
	12.7736
	12.7755
	4.66832
	486.884
	44.4404
	12.7747
	12.7718
	12.7746
	475.811
	639.003
	4.99246
	6.2592
	27.4213
	31.65
	710.876
	31.6462
	4.99991
	1208.45
	202.5
	12.7792
	31.6462
	12.7718
	278.684
	4.96265
	6.2592
	325.21
	1494.71
	12.7718
	4.18771
	24.5227
	12.7718
	102.36
	58.6726
	947.938
	23.7254
	174.535
	450.521
	12.7747
	12.7745
	31.6444
	174.542
	6.2592
	12.7718
	6.25548
	12.7736
	31.6425
	157.646
	12.7718
	31.6425
	12.7755
	4.99619
	12.7755
	61.9419
	97.916
	55.4908
	779.165
	411.919
	12.7755
	121.2
	439.314
	1519.49
	991.6
	98.9252
	413.486
	540.937
	68.5606
	12.7718
	55.0884
	19.94
	118.686
	782.818
	177.016
	12.7718
	102.338
	293.05
	12.7867
	12.7792
	710.284
	23.2783
	12.7746
	12.7746
	12.7746
	346.513
	1785.26
	12.7746
	99.6536
	12.7736
	104.015
	12.7718
	12.7755
	1040.32
	6.2592
	22.6011
	767.183
	12.7746
	12.7718
	106.835
	12.7792
	12.775
	12.7755
	1290.67
	41.3555
	12.7718
	31.6537
	12.7755
	12.7741
	12.7867
	12.7867
	12.7867
	31.6388
	12.7746
	12.7718
	12.7792
	12.7746
	174.054
	12.7718
	12.7792
	12.7741
	12.7718
	31.6425
	12.7792
	381.707
	12.7792
	12.7792
	190.071
	4.66087
	2448.3
	58.8961
	801.73
	31.6425
	271.337
	1154.86
	443.934
	12.7792
	31.6441
	161.85
	151.452
	24.5136
	23.2787
	12.7746
	110.73
	4.6618
	24.6139
	12.7741
	31.6434
	161.849
	31.6434
	185.806
	12.7746
	118.686
	241.792
	4.11505
	6.2592
	12.7718
	55.0326
	23.8856
	12.7755
	12.7718
	31.6444
	12.7755
	4.99991
	27.4138
	239.245
	12.7755
	12.7755
	4.94682
	99.6406
	369.264
	154.646
	6.25175
	12.7736
	517.934
	12.7755
	12.7718
	12.7718
	12.7755
	58.9036
	82.7407
	55.4983
	55.0661
	12.7718
	626.192
	31.6441
	12.7746
	12.7746
	6.26107
	696.748
	12.7736
	516.203
	31.6462
	31.6388
	12.7755
	4.82387
	245.551
	924.011
	2078.58
	12.7792
	549.379
	305.211
	122.084
	488.337
	427.295
	244.169
