# Supplementary material for: The penicillin-binding protein PBP1b fortifies the Escherichia coli division site against osmotic rupture
Source: Nat Microbiol. 2026 Jul 3;11(8):2142–56. doi: 10.1038/s41564-026-02403-6 (PMC13423804; doi:10.1038/s41564-026-02403-6)
Supplement: Supplementary file 19 — Statistical source data. [file 41564_2026_2403_MOESM19_ESM.xlsx]

## Sheet: Sheet1
Ext Dat Fig 4a
OD600 values
LB
time	wt									∆ponA									∆ponB									∆lpoB
0	0.003067	0.007767	0.011267	0.0037	0.007033	0.006233	0.003867	0.004667	0.002567	0.017767	0.004667	0.005567	0.003133	0.002933	0.001933	0.007367	0.003067	0.004567	0.006467	0.016667	0.006767	0.003933	0.005533	0.006433	0.004567	0.006167	0.006167	0.003667	0.005467	0.005867	0.005333	0.006733	0.007533	0.001967	0.004567	0.004667
0.083333	0.004267	0.010267	0.013267	0.0045	0.007733	0.008133	0.003967	0.004467	0.002367	0.017067	0.004567	0.005767	0.004633	0.002333	0.001833	0.007267	0.003567	0.005267	0.005967	0.016667	0.007167	0.003633	0.006433	0.007433	0.004767	0.005867	0.006667	0.004567	0.006567	0.006867	0.005833	0.007133	0.009333	0.002567	0.004367	0.004667
0.166667	0.005267	0.012367	0.015867	0.0051	0.009533	0.008733	0.004667	0.007367	0.003367	0.019367	0.006067	0.006867	0.003533	0.003433	0.002733	0.007967	0.004467	0.005867	0.007667	0.017467	0.007467	0.005133	0.008133	0.007333	0.005067	0.006167	0.006767	0.005367	0.007667	0.007967	0.007233	0.008933	0.009133	0.002167	0.004367	0.004767
0.25	0.007067	0.015367	0.019467	0.0057	0.012433	0.011533	0.005667	0.007167	0.004067	0.019967	0.006767	0.007867	0.004533	0.003933	0.003533	0.009167	0.004867	0.006467	0.008167	0.018067	0.008267	0.006033	0.008833	0.009033	0.005367	0.007167	0.007767	0.006167	0.008167	0.009367	0.006333	0.008733	0.010033	0.003567	0.005467	0.005467
0.333333	0.009567	0.017867	0.022267	0.0085	0.016833	0.015833	0.006967	0.009567	0.005567	0.019967	0.008367	0.007867	0.005133	0.005133	0.005033	0.009867	0.005867	0.007567	0.008467	0.018967	0.009467	0.007333	0.010633	0.010133	0.006367	0.008467	0.008767	0.006767	0.008567	0.009167	0.008933	0.011633	0.012933	0.003567	0.005867	0.006067
0.416667	0.012667	0.022067	0.026767	0.0104	0.020433	0.017633	0.007967	0.010767	0.007767	0.022567	0.009967	0.010067	0.005233	0.005833	0.006333	0.011567	0.007067	0.008967	0.010167	0.020067	0.011067	0.009333	0.013033	0.012233	0.007367	0.010567	0.009967	0.008267	0.010467	0.009967	0.010233	0.012233	0.013533	0.004667	0.007267	0.007067
0.5	0.017167	0.026267	0.030767	0.0145	0.025533	0.021933	0.009167	0.012067	0.009567	0.024367	0.012167	0.011767	0.006233	0.007233	0.007933	0.013567	0.008467	0.011067	0.011667	0.021567	0.012567	0.011833	0.016333	0.015533	0.008867	0.013067	0.012267	0.008967	0.011467	0.011567	0.012833	0.016133	0.017433	0.006067	0.008467	0.008967
0.583333	0.022167	0.030467	0.034367	0.0189	0.032933	0.028333	0.011067	0.012767	0.011767	0.026467	0.013967	0.013267	0.009033	0.009533	0.010133	0.015867	0.010667	0.013667	0.013067	0.023367	0.014867	0.015133	0.019833	0.017533	0.010467	0.016567	0.014067	0.010967	0.014067	0.013467	0.014633	0.018833	0.018733	0.007567	0.009467	0.009867
0.666667	0.028767	0.036467	0.038467	0.0242	0.040233	0.035433	0.013867	0.014367	0.013067	0.030367	0.017367	0.016067	0.012633	0.012433	0.013933	0.018467	0.013167	0.017567	0.015867	0.025967	0.017967	0.019433	0.025133	0.022133	0.013467	0.020167	0.016867	0.013367	0.016867	0.015867	0.018733	0.024533	0.024233	0.009367	0.011767	0.012267
0.75	0.035967	0.042767	0.043667	0.0329	0.049033	0.043033	0.017867	0.017767	0.015167	0.034767	0.020767	0.019067	0.016133	0.016133	0.017333	0.021867	0.016267	0.022767	0.018367	0.028067	0.021467	0.025333	0.031833	0.027933	0.016267	0.025367	0.020367	0.015167	0.019967	0.018267	0.022833	0.030333	0.028633	0.011767	0.014167	0.014567
0.833333	0.044367	0.050267	0.051067	0.0406	0.058633	0.052133	0.020767	0.021267	0.018567	0.040267	0.025467	0.022567	0.020933	0.019733	0.022233	0.026767	0.020367	0.029367	0.021867	0.032267	0.025967	0.031533	0.039333	0.034033	0.020967	0.031567	0.025567	0.018467	0.023967	0.022167	0.026833	0.038033	0.034633	0.014967	0.016667	0.017667
0.916667	0.054867	0.058967	0.057867	0.0479	0.069933	0.062533	0.026667	0.027667	0.023867	0.047267	0.031367	0.027467	0.028633	0.026133	0.028933	0.032067	0.025767	0.037667	0.025967	0.036367	0.031367	0.039433	0.049033	0.043133	0.025467	0.038367	0.032367	0.022367	0.030867	0.026967	0.032333	0.047533	0.043033	0.018267	0.020167	0.021067
1	0.066567	0.067967	0.067767	0.0577	0.082433	0.073833	0.033967	0.035567	0.030967	0.056267	0.038467	0.032867	0.037733	0.033533	0.037233	0.038067	0.032667	0.047367	0.031267	0.041367	0.037767	0.049633	0.060033	0.053633	0.030967	0.045467	0.037867	0.027367	0.036067	0.033067	0.038033	0.057333	0.052033	0.023367	0.025067	0.025767
1.08333	0.080467	0.080167	0.079167	0.0702	0.095133	0.085633	0.041067	0.044167	0.039267	0.066767	0.047367	0.039967	0.048833	0.043033	0.046933	0.046067	0.041567	0.058067	0.038067	0.047767	0.045367	0.061433	0.072533	0.065333	0.037967	0.053867	0.045567	0.033467	0.044067	0.040667	0.045633	0.068833	0.062433	0.028667	0.030967	0.031067
1.16667	0.094967	0.093467	0.091767	0.0825	0.110333	0.098433	0.049567	0.052667	0.048767	0.079067	0.057167	0.047367	0.061433	0.053833	0.058033	0.054867	0.051467	0.069767	0.045067	0.055667	0.053867	0.075133	0.085833	0.079933	0.046167	0.063767	0.055167	0.041567	0.053967	0.050367	0.054933	0.081433	0.074133	0.035567	0.037967	0.038667
1.25	0.111667	0.108267	0.107467	0.1005	0.124833	0.113033	0.060067	0.063667	0.059367	0.094367	0.071467	0.057667	0.076233	0.068133	0.071533	0.066167	0.063667	0.082967	0.055367	0.066367	0.064067	0.091133	0.102333	0.097433	0.055767	0.075367	0.066567	0.051167	0.065567	0.063567	0.066733	0.096933	0.091033	0.043867	0.046467	0.048667
1.33333	0.130367	0.124767	0.124967	0.1181	0.140233	0.128933	0.072367	0.074267	0.072167	0.109867	0.087767	0.070067	0.091933	0.084833	0.086833	0.078767	0.078967	0.099567	0.068267	0.079467	0.076367	0.109033	0.120133	0.117933	0.066167	0.087667	0.078967	0.063167	0.081167	0.079167	0.080433	0.113133	0.109733	0.053867	0.056667	0.059667
1.41667	0.149167	0.142967	0.144667	0.1343	0.157033	0.145633	0.086667	0.088967	0.086767	0.128967	0.106167	0.083467	0.108333	0.103833	0.104333	0.095267	0.094867	0.116667	0.082267	0.093467	0.088567	0.129033	0.141833	0.141333	0.078567	0.102267	0.093167	0.077367	0.097567	0.097067	0.098333	0.130733	0.126733	0.065767	0.068567	0.075267
1.5	0.169267	0.164767	0.167967	0.1525	0.172933	0.162533	0.102967	0.104367	0.103667	0.150767	0.130067	0.100867	0.125133	0.125733	0.123433	0.112467	0.117067	0.137767	0.101167	0.111767	0.104267	0.148433	0.162533	0.163433	0.094267	0.120067	0.109767	0.095867	0.118967	0.120667	0.118733	0.150333	0.147433	0.080467	0.083767	0.090967
1.58333	0.190767	0.186567	0.183567	0.1732	0.188033	0.182333	0.121567	0.123167	0.122967	0.174167	0.155067	0.120067	0.145933	0.148133	0.143833	0.134967	0.140067	0.161267	0.122367	0.131967	0.121067	0.164933	0.178233	0.176433	0.114767	0.141167	0.127667	0.117667	0.143367	0.145667	0.140233	0.172633	0.171333	0.097467	0.100667	0.110467
1.66667	0.203267	0.197767	0.195067	0.1935	0.209033	0.203533	0.139967	0.142867	0.143267	0.195167	0.172267	0.142067	0.168333	0.176533	0.167133	0.155467	0.158167	0.181367	0.144167	0.156467	0.140167	0.171233	0.190433	0.184333	0.136867	0.162867	0.145967	0.139967	0.169067	0.169367	0.149933	0.188333	0.187133	0.117067	0.120467	0.133467
1.75	0.217267	0.213567	0.214567	0.2019	0.228233	0.220733	0.146067	0.151067	0.151467	0.207467	0.187467	0.168367	0.190833	0.193133	0.178933	0.163967	0.167167	0.192467	0.161867	0.170267	0.161267	0.178133	0.201233	0.194233	0.147367	0.177867	0.150367	0.156067	0.183767	0.184667	0.164833	0.199933	0.200933	0.128567	0.135067	0.147467
1.83333	0.236667	0.234867	0.234467	0.2145	0.244133	0.233033	0.158467	0.160167	0.162467	0.224567	0.209267	0.181567	0.207233	0.208133	0.191233	0.177567	0.189267	0.212767	0.170467	0.174067	0.174367	0.186933	0.211133	0.197833	0.158567	0.191367	0.162667	0.171367	0.199167	0.204067	0.182733	0.215933	0.220533	0.137567	0.143867	0.157867
1.91667	0.257567	0.255867	0.257767	0.2335	0.255233	0.249733	0.176567	0.178767	0.179667	0.249367	0.234867	0.195167	0.222433	0.226733	0.209433	0.200067	0.210467	0.234467	0.187067	0.185967	0.188467	0.181633	0.216833	0.207633	0.176967	0.203667	0.179867	0.194867	0.223067	0.230167	0.202333	0.235833	0.242033	0.152767	0.156967	0.174467
2	0.275467	0.276467	0.278067	0.2502	0.273433	0.268733	0.196067	0.196867	0.198767	0.271467	0.255867	0.204667	0.240733	0.250233	0.230333	0.221867	0.237167	0.258767	0.200067	0.191967	0.208567	0.189533	0.223433	0.222433	0.194167	0.222067	0.199167	0.218467	0.246067	0.254267	0.228533	0.255633	0.263433	0.172467	0.177067	0.196067
2.08333	0.295367	0.299267	0.303167	0.2655	0.289333	0.288433	0.216067	0.216867	0.219267	0.300767	0.283167	0.223067	0.263633	0.271433	0.252933	0.248067	0.266767	0.285667	0.207967	0.208767	0.231467	0.209033	0.236933	0.236233	0.210867	0.238267	0.216567	0.242867	0.269467	0.281167	0.252933	0.279033	0.287233	0.195367	0.197267	0.218667
2.16667	0.317267	0.323167	0.324267	0.2867	0.311033	0.310433	0.239267	0.237867	0.240567	0.328267	0.308367	0.236567	0.285033	0.300933	0.280033	0.275467	0.296167	0.311067	0.216167	0.220967	0.257967	0.223133	0.247733	0.249733	0.225167	0.250067	0.229967	0.269967	0.296367	0.312867	0.282133	0.302933	0.312133	0.223167	0.222467	0.243067
2.25	0.336367	0.346967	0.346767	0.3031	0.331633	0.335033	0.263567	0.263167	0.266967	0.356667	0.331767	0.248867	0.305933	0.326333	0.304333	0.305967	0.326667	0.339067	0.227967	0.232167	0.286667	0.232233	0.257833	0.263733	0.245267	0.261667	0.252167	0.297167	0.323067	0.337267	0.302433	0.321633	0.328033	0.252967	0.249467	0.271467
2.33333	0.356967	0.374567	0.374567	0.3179	0.351133	0.354033	0.285367	0.285167	0.291567	0.383567	0.354867	0.262567	0.335333	0.351733	0.329533	0.331167	0.355867	0.365467	0.238267	0.244967	0.314567	0.248033	0.270333	0.278933	0.264567	0.275167	0.272167	0.321967	0.349167	0.357167	0.325733	0.337833	0.345133	0.281167	0.277167	0.299067
2.41667	0.377267	0.400967	0.399467	0.3344	0.372633	0.377433	0.312167	0.308067	0.313967	0.413567	0.378267	0.274067	0.357533	0.378333	0.355033	0.361467	0.388867	0.392867	0.251867	0.255867	0.344367	0.261133	0.282533	0.292433	0.279367	0.284967	0.293567	0.344967	0.371067	0.379467	0.346233	0.358933	0.356133	0.311767	0.305567	0.327267
2.5	0.401167	0.424967	0.422467	0.3547	0.394233	0.400733	0.335467	0.334467	0.340667	0.444367	0.402867	0.286067	0.377133	0.401833	0.377633	0.393267	0.420467	0.424567	0.263967	0.268067	0.374667	0.269233	0.294533	0.307133	0.306067	0.300367	0.320067	0.363967	0.389667	0.401967	0.375133	0.372833	0.367933	0.347567	0.336367	0.361767
2.58333	0.417367	0.444967	0.446467	0.3773	0.414833	0.421233	0.356967	0.358467	0.366467	0.471567	0.428467	0.299567	0.401033	0.424433	0.405233	0.424767	0.450867	0.451967	0.281367	0.284967	0.411067	0.287833	0.307733	0.325033	0.325267	0.322267	0.340767	0.386967	0.400167	0.423567	0.395633	0.390633	0.385833	0.376967	0.367067	0.389667
2.66667	0.433967	0.467567	0.468167	0.4003	0.435133	0.448133	0.376567	0.377867	0.386467	0.495067	0.450167	0.316067	0.418633	0.452433	0.433833	0.452167	0.475367	0.475667	0.298667	0.300867	0.438167	0.301233	0.322133	0.337733	0.342667	0.342367	0.361567	0.395567	0.409067	0.441767	0.413633	0.409633	0.401533	0.407267	0.395667	0.420267
2.75	0.450167	0.490567	0.490767	0.4258	0.460233	0.472333	0.398067	0.396367	0.407567	0.520267	0.474667	0.328767	0.439733	0.480133	0.458633	0.471767	0.498267	0.499667	0.313167	0.317767	0.465367	0.318733	0.339133	0.353733	0.357967	0.361067	0.377167	0.406867	0.423367	0.458667	0.425733	0.429233	0.419833	0.423767	0.413367	0.437267
2.83333	0.464167	0.509467	0.513567	0.448	0.482033	0.494033	0.415267	0.417567	0.427967	0.544167	0.490267	0.341267	0.462233	0.500633	0.478233	0.495067	0.522567	0.524267	0.328267	0.331167	0.492667	0.332033	0.352633	0.363433	0.373967	0.375467	0.396267	0.416867	0.434267	0.476867	0.440633	0.442933	0.434833	0.448667	0.438867	0.459767
2.91667	0.478167	0.534067	0.532867	0.4773	0.504833	0.514133	0.437467	0.437767	0.448867	0.567167	0.505767	0.356167	0.488733	0.521133	0.499933	0.517167	0.549967	0.546767	0.342467	0.342967	0.518067	0.346433	0.363833	0.376133	0.389567	0.391867	0.409867	0.433967	0.452167	0.495567	0.461433	0.459733	0.450533	0.468367	0.457867	0.480367
3	0.492267	0.553767	0.548267	0.5029	0.522633	0.533033	0.460567	0.464867	0.474467	0.593667	0.523767	0.367667	0.509333	0.544933	0.525733	0.546267	0.574267	0.573667	0.359667	0.354267	0.542967	0.369733	0.380433	0.392133	0.413367	0.412567	0.433567	0.449167	0.467067	0.512167	0.484433	0.478733	0.464833	0.494467	0.481467	0.505467
3.08333	0.507767	0.567367	0.560567	0.5237	0.543033	0.550333	0.471667	0.478867	0.490367	0.613067	0.539667	0.376667	0.526533	0.566933	0.547533	0.562667	0.589467	0.591967	0.368067	0.360967	0.566967	0.382633	0.390033	0.403533	0.437367	0.426267	0.451967	0.460767	0.482567	0.533867	0.496133	0.493433	0.478633	0.517567	0.504467	0.527767
3.16667	0.516467	0.575767	0.569167	0.5466	0.558333	0.568833	0.482067	0.492567	0.501567	0.626767	0.553867	0.385067	0.545733	0.588833	0.568033	0.575167	0.601767	0.608867	0.377667	0.367867	0.591467	0.393933	0.403733	0.419133	0.454767	0.444867	0.470967	0.477667	0.497267	0.547767	0.508033	0.510933	0.493433	0.534267	0.523567	0.544167
3.25	0.526167	0.587967	0.579867	0.5634	0.579433	0.584433	0.479767	0.497367	0.507567	0.643067	0.566967	0.392367	0.567933	0.607033	0.585633	0.587767	0.616567	0.622567	0.393667	0.379667	0.616567	0.403133	0.414733	0.424033	0.465367	0.462367	0.484367	0.491567	0.512267	0.560367	0.516733	0.519033	0.502533	0.549767	0.537267	0.556767
3.33333	0.535467	0.596667	0.588667	0.5833	0.590433	0.595133	0.498667	0.510167	0.518867	0.652767	0.579067	0.405267	0.590433	0.620433	0.598133	0.600567	0.626167	0.632267	0.407267	0.392767	0.638267	0.417033	0.428333	0.433733	0.470467	0.470967	0.491967	0.499367	0.518367	0.568067	0.525533	0.530833	0.512133	0.561567	0.550267	0.569867
3.41667	0.542067	0.606867	0.597767	0.6014	0.605133	0.605233	0.506167	0.518467	0.527867	0.662267	0.587667	0.422167	0.604933	0.629533	0.605233	0.614667	0.639767	0.643167	0.423967	0.403867	0.653867	0.416133	0.431033	0.433233	0.481067	0.481567	0.506367	0.507567	0.525367	0.576667	0.531533	0.536433	0.518333	0.572667	0.560367	0.579267
3.5	0.546667	0.611767	0.605267	0.6113	0.614433	0.613533	0.514067	0.525167	0.535367	0.676767	0.595967	0.427967	0.615633	0.642233	0.620633	0.618667	0.648167	0.652367	0.435567	0.415767	0.666167	0.424533	0.438433	0.441833	0.493067	0.488067	0.513067	0.513567	0.530667	0.581967	0.542033	0.543833	0.523833	0.580867	0.568867	0.586867
3.58333	0.552667	0.618467	0.617467	0.6203	0.622533	0.620233	0.522467	0.532667	0.541167	0.684467	0.604567	0.435767	0.625833	0.651133	0.626633	0.630767	0.659267	0.660367	0.443267	0.431767	0.677167	0.430833	0.445033	0.446533	0.502067	0.498467	0.527267	0.520367	0.538467	0.590567	0.549033	0.547933	0.529433	0.588567	0.577167	0.592367
3.66667	0.557567	0.633367	0.628867	0.629	0.629233	0.628233	0.537467	0.538567	0.549267	0.700067	0.612767	0.442667	0.634933	0.660333	0.638633	0.639667	0.672567	0.669867	0.452567	0.441667	0.682567	0.444733	0.455433	0.454033	0.514267	0.508367	0.538067	0.526367	0.545567	0.599167	0.557733	0.556733	0.536233	0.597867	0.582767	0.599667
3.75	0.568167	0.644567	0.640467	0.657	0.637733	0.633633	0.542767	0.554067	0.558767	0.712867	0.622667	0.448367	0.644133	0.669033	0.645033	0.655967	0.692167	0.683167	0.461167	0.453367	0.690967	0.453133	0.460733	0.461433	0.528867	0.529067	0.556867	0.532267	0.550467	0.606167	0.568733	0.561633	0.541833	0.607767	0.592767	0.607367
3.83333	0.574067	0.654067	0.646667	0.6712	0.644233	0.639933	0.553767	0.566167	0.572367	0.733067	0.632867	0.451567	0.650533	0.678033	0.657133	0.671467	0.707767	0.698467	0.469067	0.458567	0.696767	0.463033	0.470233	0.473233	0.542267	0.543367	0.570467	0.537767	0.556767	0.612967	0.590833	0.571533	0.550133	0.619467	0.598267	0.615467
3.91667	0.580467	0.662467	0.654367	0.685	0.649233	0.645533	0.563367	0.576567	0.581867	0.747167	0.643467	0.456067	0.659633	0.685633	0.667433	0.684867	0.719967	0.712767	0.478967	0.466667	0.704567	0.472933	0.482333	0.488233	0.553767	0.558167	0.588267	0.544667	0.562367	0.619567	0.606933	0.576233	0.552433	0.635267	0.611767	0.630167
4	0.590267	0.672867	0.664367	0.701	0.658733	0.654733	0.576167	0.584767	0.591367	0.760467	0.649567	0.462467	0.671133	0.697533	0.674533	0.698267	0.733167	0.726167	0.490967	0.474267	0.716667	0.484533	0.491733	0.499133	0.571667	0.569767	0.604567	0.551267	0.570667	0.624467	0.626133	0.582533	0.557533	0.646367	0.625467	0.642067
4.08333	0.594967	0.677167	0.671267	0.7146	0.667133	0.665233	0.578267	0.592567	0.597667	0.772567	0.661367	0.467267	0.679733	0.706433	0.688033	0.709267	0.745967	0.740167	0.497667	0.481167	0.728767	0.492833	0.500733	0.513533	0.586667	0.586467	0.621267	0.555767	0.574167	0.636867	0.640833	0.586633	0.562433	0.652867	0.636967	0.654967
4.16667	0.606167	0.684567	0.678867	0.715	0.679433	0.676133	0.599867	0.604267	0.610267	0.783067	0.669767	0.473567	0.686133	0.722133	0.704733	0.722567	0.757567	0.752567	0.508767	0.488467	0.741467	0.499433	0.508933	0.522233	0.599367	0.603367	0.639867	0.563367	0.578967	0.649267	0.662333	0.596233	0.572633	0.666067	0.648467	0.666267
4.25	0.616167	0.692767	0.686867	0.7252	0.688333	0.682833	0.603367	0.606767	0.612967	0.795667	0.678367	0.479267	0.694333	0.732333	0.714733	0.732167	0.771567	0.763667	0.517467	0.497167	0.750667	0.513633	0.518533	0.534333	0.607867	0.608567	0.645567	0.570867	0.586767	0.660767	0.678933	0.610133	0.578733	0.675067	0.660067	0.676067
4.33333	0.623967	0.700067	0.695767	0.7328	0.695933	0.692533	0.604567	0.614167	0.618967	0.809567	0.687167	0.483967	0.705433	0.745533	0.724433	0.744267	0.783467	0.772567	0.526967	0.506167	0.761667	0.519833	0.524433	0.539633	0.619467	0.618967	0.656867	0.574267	0.599867	0.677567	0.700533	0.623333	0.585833	0.685267	0.667767	0.689067
4.41667	0.635967	0.708967	0.707167	0.7425	0.704833	0.699833	0.608267	0.621167	0.625367	0.822567	0.695767	0.487267	0.713533	0.755733	0.736233	0.753567	0.794867	0.784167	0.536267	0.514767	0.772667	0.533233	0.532433	0.551033	0.628167	0.624467	0.666267	0.584667	0.610967	0.693067	0.717933	0.637433	0.597433	0.693867	0.677167	0.699567
4.5	0.642467	0.717467	0.714867	0.7579	0.712833	0.707333	0.624967	0.631867	0.637167	0.835067	0.708667	0.494667	0.723933	0.767233	0.747233	0.766767	0.809167	0.798467	0.545367	0.523467	0.785667	0.545333	0.540233	0.564633	0.638967	0.633867	0.675967	0.596567	0.620367	0.710167	0.730933	0.651033	0.609033	0.706867	0.688867	0.715867
4.58333	0.647667	0.725467	0.721167	0.7634	0.720233	0.713033	0.631167	0.639867	0.642667	0.846567	0.718267	0.499967	0.736633	0.776233	0.758833	0.779167	0.820867	0.808767	0.554167	0.530367	0.797067	0.554833	0.546833	0.577333	0.647167	0.641267	0.684367	0.606167	0.632567	0.724367	0.745333	0.666233	0.620833	0.715867	0.697567	0.728167
4.66667	0.655167	0.729367	0.728167	0.779	0.725733	0.719833	0.645667	0.648067	0.652067	0.859767	0.727767	0.506567	0.746533	0.788433	0.770133	0.791967	0.833567	0.820867	0.564267	0.537267	0.809367	0.563833	0.557233	0.586733	0.656667	0.649267	0.693467	0.618867	0.645267	0.741167	0.762533	0.679933	0.632433	0.730667	0.712967	0.744167
4.75	0.661467	0.738667	0.733167	0.787	0.731433	0.726733	0.653767	0.659767	0.662867	0.870467	0.737567	0.511667	0.760333	0.799833	0.779733	0.802067	0.844067	0.833967	0.576067	0.544867	0.821867	0.573533	0.569033	0.598433	0.669667	0.660167	0.705767	0.631667	0.662367	0.757867	0.773433	0.694233	0.646433	0.734567	0.719567	0.753667
4.83333	0.669167	0.743767	0.741367	0.7892	0.737833	0.733433	0.657467	0.663767	0.666167	0.881867	0.743867	0.517067	0.768433	0.809933	0.792033	0.812167	0.854667	0.843067	0.585967	0.556067	0.833167	0.581733	0.578433	0.606633	0.673267	0.663767	0.713967	0.647867	0.679367	0.771067	0.782133	0.705333	0.657433	0.741467	0.727367	0.763867
4.91667	0.674667	0.749167	0.749067	0.8086	0.741433	0.739533	0.669067	0.672967	0.675467	0.891867	0.754767	0.523567	0.776633	0.817833	0.801733	0.823467	0.865467	0.854367	0.595367	0.567667	0.843167	0.591133	0.588533	0.616933	0.684667	0.674467	0.723067	0.662067	0.695767	0.789567	0.794633	0.717233	0.668733	0.751967	0.739967	0.775567
5	0.680567	0.758767	0.756267	0.8032	0.747533	0.746833	0.663767	0.678267	0.681167	0.904767	0.762567	0.529467	0.788233	0.827933	0.814333	0.835567	0.877867	0.862267	0.602267	0.574667	0.855467	0.595433	0.593833	0.624433	0.690567	0.680367	0.728667	0.677567	0.710767	0.801967	0.803033	0.730233	0.679933	0.759167	0.749267	0.785667
5.08333	0.687667	0.763967	0.760967	0.8014	0.753633	0.751733	0.683767	0.690467	0.690367	0.914667	0.771367	0.534467	0.798833	0.839633	0.822733	0.843467	0.885167	0.876267	0.611367	0.584567	0.866767	0.601733	0.598133	0.630433	0.700067	0.688067	0.739467	0.690367	0.725267	0.814967	0.810233	0.738033	0.686933	0.762967	0.752867	0.789567
5.16667	0.696367	0.770167	0.769867	0.826	0.759533	0.759533	0.691467	0.698167	0.698867	0.925367	0.781467	0.540767	0.809933	0.851733	0.835533	0.853767	0.894567	0.883267	0.618067	0.591467	0.873867	0.607833	0.605533	0.639133	0.705667	0.694967	0.747667	0.701967	0.739267	0.828767	0.824233	0.751433	0.698633	0.770967	0.762967	0.800467
5.25	0.703967	0.777067	0.776367	0.8321	0.765233	0.764233	0.688967	0.699367	0.700967	0.933067	0.786567	0.545967	0.817833	0.859733	0.842133	0.865167	0.905167	0.892467	0.624767	0.598867	0.885167	0.615133	0.612033	0.646733	0.710267	0.700567	0.751767	0.714167	0.752267	0.835867	0.830433	0.757033	0.706633	0.778867	0.770967	0.808967
5.33333	0.710267	0.781067	0.783267	0.8415	0.771533	0.771933	0.704467	0.706467	0.708767	0.942067	0.795967	0.554667	0.827433	0.870433	0.854233	0.874767	0.914867	0.901967	0.633167	0.607867	0.894467	0.621533	0.618733	0.652233	0.716567	0.706267	0.759367	0.726267	0.763867	0.846067	0.841133	0.771033	0.717833	0.783367	0.775067	0.816167
5.41667	0.716067	0.786267	0.788467	0.8369	0.774433	0.776133	0.704667	0.715767	0.712967	0.952067	0.803567	0.562667	0.836033	0.873533	0.861933	0.875267	0.920467	0.910267	0.639867	0.616367	0.902667	0.630933	0.627333	0.660733	0.722767	0.713667	0.766467	0.739767	0.775667	0.857167	0.844133	0.779433	0.725033	0.785767	0.777867	0.816167
5.5	0.722367	0.794867	0.792467	0.8457	0.780433	0.782333	0.718767	0.720267	0.720667	0.961167	0.813467	0.569667	0.846733	0.887433	0.872233	0.879367	0.926967	0.916667	0.646967	0.623667	0.910967	0.632633	0.631033	0.667033	0.727967	0.719467	0.773467	0.749167	0.786967	0.867867	0.848333	0.787333	0.735633	0.788967	0.782367	0.819767
5.58333	0.730367	0.801167	0.800367	0.865	0.786533	0.787233	0.723867	0.730167	0.733067	0.968067	0.821967	0.573267	0.853033	0.895433	0.880833	0.890767	0.937967	0.923867	0.651967	0.629067	0.916667	0.638233	0.635133	0.672333	0.735967	0.728467	0.781667	0.755367	0.794867	0.875067	0.861533	0.794933	0.742933	0.796967	0.788267	0.828367
5.66667	0.735567	0.807867	0.803567	0.8641	0.791033	0.792633	0.724567	0.733267	0.732467	0.981067	0.829967	0.579567	0.861933	0.906533	0.888833	0.895767	0.944567	0.932267	0.657867	0.636267	0.928567	0.644733	0.643233	0.679333	0.738867	0.732367	0.787067	0.765167	0.804467	0.884267	0.868033	0.806033	0.752533	0.800867	0.793767	0.832867
5.75	0.740967	0.812967	0.814567	0.8697	0.797433	0.798333	0.734967	0.742367	0.743167	0.986567	0.837167	0.585767	0.870333	0.916933	0.898533	0.903867	0.951367	0.941467	0.665067	0.642267	0.938567	0.649033	0.646333	0.684133	0.747867	0.740167	0.795367	0.775967	0.814967	0.894467	0.875633	0.811933	0.757033	0.806667	0.798167	0.838567
5.83333	0.747667	0.818067	0.817867	0.8735	0.803733	0.803533	0.743067	0.746567	0.746867	0.996067	0.843667	0.590567	0.877333	0.921733	0.906233	0.914267	0.961067	0.951367	0.671567	0.649967	0.947967	0.655833	0.653133	0.691733	0.753567	0.746367	0.801367	0.784967	0.824267	0.898067	0.879233	0.820833	0.767833	0.813767	0.805367	0.846467
5.91667	0.753567	0.824667	0.823167	0.8776	0.808133	0.809033	0.734567	0.749167	0.750567	1.00297	0.853367	0.599267	0.887633	0.928933	0.912433	0.918067	0.965967	0.953767	0.678767	0.656667	0.952467	0.662833	0.658833	0.698233	0.757067	0.751067	0.803167	0.793367	0.830367	0.904967	0.884733	0.824833	0.774733	0.821667	0.812267	0.853167
6				0.8692	0.812933	0.814333	0.749667	0.756067	0.755367				0.893733	0.934233	0.923033	0.926667	0.978267	0.964767				0.666733	0.663933	0.703233	0.764867	0.756267	0.812867				0.886633	0.832833	0.780233	0.825967	0.816067	0.860567
1/2LB0NaCl
time	wt									∆ponA									∆ponB									∆lpoB
0	0.007667	0.009167	0.011167	0.004433	0.004633	0.005733	0.007833	0.008533	0.008033	0.007767	0.006467	0.004567	0.005433	0.006333	0.003633	0.005833	0.005633	0.003333	0.005167	0.004867	0.002667	0.005733	0.007233	0.008233	0.005733	0.004133	0.008533	0.002467	0.004167	0.005167	0.004733	0.005133	0.005533	0.004833	0.003933	0.003033
0.083333	0.008367	0.011767	0.010567	0.006133	0.006933	0.009033	0.007733	0.008333	0.010533	0.011167	0.007667	0.006567	0.006233	0.005633	0.003933	0.007833	0.006833	0.005633	0.004867	0.004667	0.003167	0.004633	0.006233	0.008433	0.007533	0.003433	0.006533	0.001767	0.004167	0.005467	0.003033	0.004133	0.005733	0.003433	0.001633	0.002633
0.166667	0.009267	0.011467	0.012567	0.006833	0.007133	0.009433	0.008133	0.007333	0.010233	0.010767	0.007867	0.006567	0.008633	0.006933	0.006433	0.008433	0.005633	0.005233	0.005367	0.004467	0.003267	0.003233	0.004233	0.004233	0.004033	0.002033	0.005433	0.001167	0.003067	0.005167	0.002233	0.001733	0.003433	0.003233	0.001333	0.000433
0.25	0.013367	0.014267	0.016067	0.007633	0.006533	0.010533	0.008733	0.008333	0.010233	0.014567	0.008567	0.007867	0.009733	0.008133	0.005233	0.007233	0.007233	0.004333	0.004867	0.004867	0.002667	0.002733	0.003333	0.003633	0.004433	0.000733	0.004233	0.001067	0.003867	0.005567	0.002333	-6.7e-05	0.002333	0.002733	0.001233	0.000233
0.333333	0.016367	0.017567	0.019967	0.009533	0.008233	0.014333	0.009833	0.010333	0.010733	0.016167	0.011667	0.010067	0.008933	0.008033	0.005333	0.008933	0.008133	0.006433	0.003067	0.004967	0.003167	0.002433	0.003433	0.003633	0.002933	0.000133	0.003533	0.000967	0.003367	0.005967	0.002033	0.000133	0.002033	0.002633	0.000733	-0.00107
0.416667	0.020967	0.022067	0.024967	0.010233	0.011333	0.014933	0.010833	0.008033	0.011833	0.018967	0.015267	0.013067	0.011133	0.008933	0.008033	0.010433	0.010933	0.009533	0.003167	0.005267	0.002167	0.001133	0.002133	0.003333	0.002733	0.000567	0.003033	0.000467	0.002367	0.006367	0.002233	0.000433	0.002133	0.002133	0.000333	-0.00017
0.5	0.027367	0.027867	0.029967	0.011133	0.016633	0.019733	0.012133	0.009733	0.012433	0.023567	0.020667	0.017167	0.016533	0.011233	0.010133	0.014133	0.013233	0.014833	0.002167	0.004267	0.001967	0.003933	0.002133	0.003833	0.001933	0.001267	0.002233	-3.3e-05	0.002367	0.004367	0.002233	-0.00037	0.000433	0.002133	0.000233	-0.00017
0.583333	0.032967	0.034667	0.034867	0.013233	0.020033	0.023433	0.013133	0.010233	0.013533	0.027967	0.027467	0.022167	0.019633	0.014133	0.011833	0.017533	0.013433	0.020433	0.002367	0.004567	0.001667	0.00067	0.000833	0.002833	0.000933	0.000567	0.002033	0.001067	0.002067	0.005167	0.002533	-0.00177	-0.00037	0.002033	0.000333	-0.00027
0.666667	0.038867	0.042367	0.039767	0.015833	0.024233	0.025733	0.014033	0.011533	0.015033	0.032267	0.033567	0.028867	0.018033	0.012533	0.012533	0.016633	0.013433	0.024933	0.001467	0.003967	0.000967	0.00137	0.000433	0.002333	0.000433	0.001567	0.001933	0.000567	0.001467	0.004667	0.002933	-0.00107	-0.00057	0.001933	-0.00047	-0.00167
0.75	0.046267	0.048167	0.044867	0.018233	0.028933	0.030133	0.016433	0.014633	0.018033	0.034467	0.039267	0.035667	0.015433	0.014433	0.014233	0.018333	0.014933	0.029033	0.001867	0.003667	0.000167	0.001633	3.33e-05	0.002433	0.001033	0.000667	0.001733	0.000567	0.001967	0.005567	0.002933	-0.00037	0.000333	0.002133	0.000333	-0.00067
0.833333	0.051267	0.053267	0.050267	0.020533	0.031933	0.033933	0.018633	0.016533	0.020833	0.038067	0.046867	0.042967	0.014833	0.013033	0.013033	0.018433	0.016533	0.033833	0.002167	0.001967	0.000167	0.00017	3.33e-05	0.003033	0.001533	0.000767	0.002133	0.000567	0.002067	0.006767	0.002733	-0.00027	0.000733	0.002633	0.000833	-0.00077
0.916667	0.058167	0.059967	0.056067	0.023933	0.037733	0.037333	0.021433	0.019633	0.023433	0.042867	0.054267	0.050367	0.014033	0.013933	0.014833	0.020433	0.018833	0.038333	0.001467	0.000567	6.67e-05	0.00047	0.00017	0.003333	0.000233	0.000967	0.002333	-3.3e-05	0.002067	0.005767	0.002733	-0.00027	0.000933	0.002833	0.002333	-0.00087
1	0.064867	0.065567	0.062467	0.028733	0.042033	0.041333	0.023733	0.021633	0.026833	0.042167	0.060167	0.058567	0.015433	0.015333	0.015833	0.022333	0.021433	0.042733	0.002967	0.000467	0.000267	0.001833	0.00037	0.003333	0.000233	0.000867	0.003233	-0.00053	0.001067	0.004767	0.002733	0.000633	0.001633	0.002933	0.001333	3.33e-05
1.08333	0.071767	0.072867	0.068467	0.030833	0.047933	0.045733	0.027033	0.024533	0.030533	0.045067	0.066867	0.065767	0.021933	0.018833	0.019033	0.025733	0.024833	0.046433	0.003367	0.001967	-0.00023	0.000733	0.000333	0.003033	0.001733	0.000267	0.003633	0.001567	0.003567	0.005267	0.002733	0.001433	0.002733	0.003033	0.001633	-0.00037
1.16667	0.079067	0.078567	0.075467	0.033633	0.053033	0.049233	0.030533	0.027233	0.034533	0.047667	0.072267	0.072467	0.024933	0.022033	0.022233	0.028033	0.028333	0.052333	0.003467	0.002067	0.001667	0.000233	0.000333	0.002933	0.001733	0.001267	0.005133	0.002567	0.004167	0.004767	0.002533	0.001833	0.003433	0.003433	0.002433	3.33e-05
1.25	0.086267	0.086367	0.083767	0.038433	0.058133	0.054333	0.035133	0.031533	0.040433	0.051867	0.079867	0.079967	0.030533	0.026433	0.025433	0.033933	0.033333	0.056133	0.001867	0.001567	-0.00023	0.00097	6.7e-05	0.002933	0.001433	0.001333	0.005433	0.004167	0.005467	0.006167	0.002933	0.002033	0.004633	0.004133	0.002433	0.001233
1.33333	0.095767	0.093867	0.092367	0.039633	0.064233	0.059633	0.042733	0.035533	0.045033	0.057367	0.086067	0.089667	0.036433	0.032733	0.029133	0.038633	0.038333	0.060433	0.002767	0.002467	0.001467	0.000533	0.00027	0.003433	0.002333	0.000567	0.005833	0.004767	0.006667	0.006467	0.003333	0.002133	0.003733	0.004333	0.004133	0.000833
1.41667	0.102567	0.099267	0.101467	0.043133	0.069733	0.063133	0.046433	0.040333	0.050533	0.061367	0.090867	0.094667	0.040533	0.036633	0.034833	0.044633	0.042833	0.066133	0.002667	0.002267	0.001067	0.00077	0.000433	0.003933	0.001633	0.000467	0.005533	0.005467	0.006967	0.007167	0.003433	0.003233	0.005633	0.005233	0.004233	0.001333
1.5	0.113167	0.107267	0.111567	0.046533	0.075833	0.068633	0.053233	0.045633	0.058433	0.067967	0.099367	0.103167	0.046233	0.042333	0.040333	0.051133	0.049333	0.073333	0.003167	0.002267	0.000667	0.00077	0.001033	0.003833	0.001733	0.000767	0.005333	0.006867	0.008367	0.008867	0.003533	0.003933	0.007433	0.005233	0.004833	0.002233
1.58333	0.121967	0.115767	0.122467	0.052033	0.081033	0.072633	0.060533	0.053133	0.065933	0.076367	0.106967	0.111867	0.050933	0.048333	0.045733	0.058233	0.055433	0.080033	0.002767	0.001867	0.001067	0.001133	0.000133	0.003933	0.001833	0.000867	0.005033	0.006567	0.008967	0.009867	0.003733	0.003833	0.007533	0.006133	0.007733	0.002933
1.66667	0.129267	0.122067	0.132867	0.054233	0.087733	0.079733	0.069033	0.061233	0.075633	0.082567	0.114367	0.120167	0.058133	0.055733	0.054233	0.067933	0.064033	0.089833	0.003267	0.002367	0.000567	3.33e-05	0.000633	0.003733	0.002333	0.000133	0.004033	0.007967	0.009967	0.009767	0.003833	0.004633	0.008633	0.006633	0.006233	0.003433
1.75	0.141467	0.132567	0.142267	0.059633	0.094833	0.086233	0.075333	0.066733	0.081533	0.092767	0.124867	0.131167	0.064533	0.065933	0.064033	0.076633	0.071433	0.097433	0.003167	0.001567	0.001167	0.00097	0.00027	0.003733	0.001833	0.000167	0.003533	0.008667	0.010867	0.012267	0.004233	0.006133	0.008833	0.007533	0.007233	0.005433
1.83333	0.152267	0.141967	0.150667	0.063633	0.100733	0.091733	0.079833	0.073433	0.089233	0.102567	0.132767	0.141967	0.073033	0.073333	0.071933	0.087533	0.079733	0.106333	0.003267	0.001467	0.001167	3.33e-05	0.000533	0.003433	0.001633	0.000567	0.002833	0.010667	0.012667	0.013667	0.004233	0.007133	0.010033	0.008333	0.008533	0.005033
1.91667	0.157067	0.148667	0.158267	0.067133	0.108133	0.098333	0.086833	0.079433	0.094733	0.111067	0.143267	0.152067	0.081633	0.084933	0.082833	0.095833	0.087833	0.117233	0.003167	0.002567	0.000267	0.000133	0.000233	0.003433	0.001533	0.000267	0.002533	0.011767	0.014167	0.015067	0.004833	0.007833	0.011733	0.008733	0.010833	0.005433
2	0.167667	0.158367	0.167867	0.071033	0.115133	0.105733	0.090933	0.083233	0.098633	0.121867	0.152867	0.160967	0.089833	0.094233	0.093733	0.102433	0.094033	0.124833	0.002467	0.002067	0.001767	3.33e-05	0.000233	0.003333	0.001933	0.000667	0.002333	0.013567	0.015767	0.016167	0.005733	0.008933	0.012633	0.009533	0.012333	0.005633
2.08333	0.174967	0.164867	0.179567	0.075933	0.122733	0.112233	0.100533	0.090533	0.106433	0.131667	0.162167	0.169567	0.098533	0.104033	0.104933	0.110433	0.100933	0.133933	0.002667	0.002167	0.000367	0.00117	3.33e-05	0.003133	0.001433	0.000667	0.002333	0.014867	0.017567	0.019767	0.006433	0.010333	0.013433	0.010633	0.010833	0.007433
2.16667	0.183267	0.172867	0.192267	0.081933	0.130533	0.118433	0.109933	0.099733	0.117033	0.139467	0.170867	0.180967	0.105533	0.112933	0.112133	0.116333	0.110233	0.141033	0.002667	0.002067	0.000167	0.00097	3.33e-05	0.003233	0.001233	0.000567	0.002333	0.017267	0.019867	0.021267	0.007333	0.012133	0.014533	0.011733	0.013533	0.008033
2.25	0.191467	0.179967	0.205267	0.090533	0.139033	0.127133	0.119133	0.109533	0.127133	0.147567	0.178767	0.190467	0.112233	0.121733	0.122033	0.125933	0.118833	0.149233	0.002667	0.002067	0.000467	0.00167	0.00027	0.002933	0.000633	0.001067	0.002633	0.019767	0.021967	0.024167	0.008333	0.013533	0.016533	0.012933	0.014433	0.008333
2.33333	0.204767	0.191667	0.220067	0.100033	0.143833	0.131233	0.130133	0.118833	0.135733	0.159467	0.190767	0.205467	0.118033	0.128833	0.130433	0.134733	0.130333	0.156233	0.002167	0.001867	6.67e-05	0.00107	3.33e-05	0.002933	0.000533	0.000867	0.002233	0.022967	0.024967	0.028067	0.009733	0.014033	0.018633	0.014633	0.016333	0.010933
2.41667	0.211167	0.198167	0.235667	0.109533	0.150133	0.138833	0.143933	0.128433	0.147233	0.169567	0.201667	0.215567	0.124833	0.136633	0.138933	0.146033	0.139933	0.167033	0.002267	0.002267	0.000567	0.00077	0.000133	0.003033	0.001433	0.000467	0.002233	0.025767	0.027867	0.030567	0.010933	0.016033	0.019933	0.016133	0.018333	0.012233
2.5	0.226367	0.209067	0.254067	0.120133	0.160733	0.151533	0.156633	0.142133	0.162233	0.181667	0.214767	0.229067	0.131133	0.145333	0.148033	0.156433	0.151233	0.177133	0.002067	0.001967	0.000367	0.00017	0.00037	0.002833	0.002733	0.000467	0.002433	0.029267	0.031267	0.036367	0.012733	0.017733	0.021833	0.017833	0.020833	0.014233
2.58333	0.243067	0.220467	0.269867	0.133333	0.167733	0.157533	0.169533	0.156633	0.175533	0.196167	0.229167	0.246067	0.141033	0.154933	0.159333	0.168933	0.168033	0.185433	0.002167	0.002067	0.000467	0.00017	0.00117	0.002733	0.001333	0.000567	0.002133	0.032667	0.035067	0.040967	0.014433	0.019133	0.023933	0.020033	0.023233	0.016133
2.66667	0.253167	0.228967	0.286467	0.148433	0.175533	0.163833	0.183533	0.169433	0.189033	0.209167	0.244267	0.260567	0.150833	0.166733	0.170533	0.183533	0.180933	0.200833	0.002367	0.001567	0.000467	0.000533	0.00027	0.002733	0.001133	0.000667	0.002133	0.037567	0.039767	0.046567	0.016433	0.021533	0.026933	0.021533	0.026133	0.017933
2.75	0.271467	0.241867	0.301967	0.162133	0.184433	0.173333	0.199033	0.181633	0.204933	0.225467	0.257267	0.279667	0.162533	0.178733	0.182733	0.198233	0.194433	0.213733	0.002567	0.001467	0.000867	0.000233	0.00087	0.002433	0.000733	0.000967	0.002133	0.041167	0.042867	0.050067	0.019333	0.024933	0.029933	0.025033	0.029233	0.020533
2.83333	0.283767	0.252667	0.320567	0.175233	0.193933	0.185333	0.211233	0.195833	0.216433	0.242767	0.274367	0.295567	0.174333	0.192133	0.196933	0.212233	0.210333	0.227333	0.002367	0.001567	0.000367	0.000633	0.00087	0.002433	0.001133	0.000767	0.002133	0.045667	0.047367	0.056467	0.021833	0.027733	0.033233	0.027533	0.032833	0.023833
2.91667	0.299567	0.266167	0.340067	0.189533	0.204233	0.196833	0.227033	0.208733	0.228133	0.260167	0.293167	0.314667	0.186633	0.205333	0.209633	0.224833	0.225933	0.242733	0.002067	0.002067	0.000667	0.000133	0.00067	0.002733	0.000733	0.000467	0.002233	0.050767	0.052967	0.062967	0.025033	0.030733	0.036933	0.030233	0.033933	0.026833
3	0.313167	0.274267	0.358267	0.205533	0.214733	0.205833	0.245033	0.223733	0.245833	0.276967	0.309267	0.330567	0.201133	0.219633	0.225833	0.241033	0.241333	0.252233	0.002667	0.001667	0.000667	3.33e-05	0.00077	0.002733	0.000633	0.000767	0.002033	0.054567	0.056467	0.065967	0.028633	0.034733	0.041233	0.033033	0.037233	0.028833
3.08333	0.324967	0.283967	0.376567	0.223033	0.229333	0.221733	0.258033	0.237833	0.255833	0.289867	0.324267	0.345767	0.215533	0.236033	0.242733	0.255233	0.256733	0.268533	0.002267	0.001967	0.000667	0.000133	0.00117	0.002633	0.000533	0.001067	0.002633	0.057767	0.059167	0.070867	0.032733	0.039533	0.045333	0.035633	0.040933	0.031533
3.16667	0.346667	0.299767	0.396667	0.239633	0.235633	0.229233	0.275033	0.255333	0.276133	0.310467	0.340467	0.366567	0.230333	0.251433	0.259233	0.269333	0.272133	0.282733	0.002267	0.001667	0.002167	0.000233	0.00047	0.002533	0.000533	0.000967	0.002533	0.064567	0.064567	0.075767	0.036333	0.044233	0.048633	0.038833	0.045633	0.035633
3.25	0.364267	0.313367	0.412667	0.257433	0.252033	0.243933	0.287233	0.269333	0.289533	0.330967	0.361167	0.384967	0.246633	0.266833	0.274433	0.282733	0.291233	0.295033	0.001967	0.001567	0.000667	6.7e-05	0.00027	0.002733	0.000733	0.000367	0.002433	0.071367	0.073267	0.084867	0.040133	0.049433	0.053833	0.042433	0.048433	0.037733
3.33333	0.380167	0.328167	0.423567	0.275833	0.262833	0.253133	0.294333	0.285133	0.307233	0.347767	0.378267	0.406267	0.261933	0.282833	0.289333	0.300433	0.307533	0.309433	0.001867	0.001567	0.000767	0.00097	0.00117	0.004133	0.000733	0.000867	0.002733	0.079067	0.081667	0.093467	0.044833	0.054233	0.057233	0.044333	0.052133	0.040433
3.41667	0.396467	0.337067	0.433467	0.289133	0.275233	0.268333	0.304033	0.296033	0.320833	0.366167	0.395867	0.421567	0.275033	0.297333	0.305033	0.323033	0.328033	0.324633	0.002067	0.001167	0.000367	0.00147	0.00187	0.002533	0.000433	0.001067	0.002433	0.088567	0.090367	0.102667	0.048633	0.058033	0.063133	0.048533	0.053833	0.040933
3.5	0.416467	0.353867	0.442367	0.298433	0.284933	0.278133	0.309333	0.306233	0.331533	0.386867	0.412867	0.437967	0.292633	0.312433	0.325733	0.339333	0.346633	0.342933	0.002267	0.001867	0.000267	0.000133	0.00077	0.002433	0.000733	0.000867	0.002333	0.099667	0.100667	0.112867	0.050833	0.061033	0.063933	0.052233	0.059333	0.045133
3.58333	0.427367	0.371267	0.450867	0.307233	0.298433	0.292433	0.319333	0.312333	0.339533	0.408567	0.431067	0.451167	0.308433	0.333133	0.341433	0.358033	0.365833	0.360233	0.002167	0.001567	0.000767	0.00097	0.00107	0.002633	0.000333	0.000967	0.002233	0.110567	0.112367	0.124667	0.053933	0.065033	0.072133	0.054133	0.063933	0.047633
3.66667	0.435967	0.381467	0.460367	0.315033	0.315033	0.309633	0.327333	0.321733	0.349533	0.423867	0.446467	0.465067	0.326333	0.350133	0.359833	0.367733	0.375733	0.376333	0.001867	0.001867	0.000567	0.00117	0.00087	0.002533	-0.00017	0.001267	0.002333	0.123267	0.124767	0.136767	0.057933	0.070133	0.076933	0.058133	0.068933	0.052133
3.75	0.439167	0.391067	0.470167	0.321533	0.324633	0.319833	0.334333	0.330633	0.358733	0.437667	0.459867	0.475467	0.342033	0.363633	0.375533	0.380433	0.387733	0.395633	0.001967	0.002467	0.000667	0.00197	0.00117	0.002533	0.000833	0.000967	0.002133	0.135067	0.135767	0.147667	0.062033	0.073133	0.082633	0.061833	0.072033	0.054633
3.83333	0.448767	0.396667	0.478867	0.330633	0.342033	0.335933	0.343333	0.339533	0.367633	0.445467	0.468067	0.481267	0.362633	0.384933	0.394333	0.384433	0.394933	0.407033	0.002367	0.001467	0.000667	0.00217	0.00077	0.002533	0.000933	0.000867	0.002333	0.138167	0.140267	0.156567	0.068233	0.080733	0.090833	0.066233	0.076433	0.061133
3.91667	0.457367	0.403467	0.486567	0.338333	0.359633	0.352233	0.350433	0.347533	0.372533	0.464967	0.476667	0.489967	0.379233	0.399033	0.412033	0.395933	0.409933	0.421533	0.001967	0.002067	0.000667	0.00147	0.00077	0.002633	0.000733	0.001067	0.002133	0.141267	0.140967	0.159067	0.074633	0.088033	0.098733	0.071033	0.080733	0.066833
4	0.466067	0.411567	0.497567	0.346233	0.371633	0.369133	0.361333	0.354133	0.383233	0.473467	0.482567	0.500267	0.391233	0.413833	0.420933	0.407633	0.420933	0.432033	0.001967	0.001167	0.000467	0.00217	0.00087	0.002633	0.000633	0.001267	0.002133	0.140467	0.137267	0.154867	0.082333	0.097333	0.107533	0.076133	0.085433	0.071633
4.08333	0.474967	0.414167	0.505467	0.354633	0.382433	0.376433	0.366233	0.361833	0.391733	0.479267	0.495867	0.505267	0.406333	0.426633	0.434333	0.412833	0.428933	0.444033	0.002167	0.001967	0.000367	0.00127	0.00077	0.002533	0.000933	0.001567	0.002533	0.137267	0.132667	0.147967	0.089233	0.104833	0.116933	0.081133	0.092033	0.076833
4.16667	0.485167	0.424367	0.513667	0.365333	0.394233	0.383833	0.373733	0.368833	0.397533	0.491967	0.505267	0.517267	0.417733	0.437633	0.444133	0.423533	0.437833	0.452333	0.002467	0.001267	0.000667	0.00187	0.00087	0.002733	0.000133	0.001567	0.001933	0.145767	0.139467	0.151167	0.100333	0.114033	0.126033	0.089533	0.099533	0.082533
4.25	0.491067	0.433067	0.520567	0.375033	0.406033	0.391233	0.381833	0.377333	0.404433	0.492067	0.511367	0.524767	0.429433	0.450333	0.456933	0.430533	0.441833	0.461133	0.002267	0.001167	0.000867	0.00157	0.00087	0.002633	0.000633	0.000667	0.002133	0.154567	0.148067	0.153867	0.109833	0.124733	0.133933	0.098733	0.102933	0.089333
4.33333	0.497067	0.438267	0.528067	0.381933	0.407633	0.397233	0.390733	0.387233	0.413533	0.499467	0.519867	0.532667	0.441333	0.460533	0.463033	0.441633	0.453433	0.472133	0.002167	0.001267	0.000767	0.00207	0.00087	0.002533	0.000333	0.001167	0.002133	0.156567	0.150467	0.155567	0.112333	0.123233	0.137133	0.106533	0.103133	0.097133
4.41667	0.507567	0.444067	0.537167	0.390933	0.413633	0.406533	0.396233	0.394433	0.418433	0.487767	0.525467	0.541767	0.448633	0.465133	0.472433	0.444333	0.456333	0.471633	0.001967	0.001167	0.000667	0.00207	0.00087	0.002633	-6.7e-05	0.001167	0.002333	0.161267	0.152767	0.159367	0.113233	0.122133	0.137033	0.103833	0.097333	0.104533
4.5	0.519067	0.448867	0.546767	0.399533	0.424533	0.416133	0.404733	0.402933	0.427633	0.500467	0.528567	0.546767	0.459533	0.480833	0.482533	0.451633	0.460133	0.480933	0.001867	0.001467	0.000367	0.00217	0.00057	0.002633	0.000333	0.000767	0.002233	0.158767	0.154667	0.164067	0.116933	0.124333	0.139033	0.102333	0.093833	0.106933
4.58333	0.524467	0.457267	0.555167	0.406933	0.433233	0.424733	0.412333	0.411433	0.435933	0.494767	0.531167	0.552867	0.469033	0.484633	0.493233	0.466133	0.468333	0.492733	0.002267	0.001467	0.000467	0.00177	0.00087	0.002733	0.000433	0.001067	0.001933	0.161167	0.154267	0.172267	0.119833	0.123533	0.138933	0.096033	0.089533	0.104433
4.66667	0.535667	0.463467	0.564167	0.418533	0.433233	0.425533	0.419933	0.419533	0.442633	0.486067	0.527167	0.558267	0.472233	0.488233	0.495533	0.475933	0.480433	0.501833	0.002067	0.001167	0.000867	0.00187	0.00097	0.002833	0.000133	0.000867	0.002333	0.160467	0.152067	0.179267	0.126333	0.125533	0.140933	0.095133	0.090633	0.101833
4.75	0.542567	0.469067	0.572567	0.427833	0.439533	0.431833	0.426333	0.426133	0.450733	0.493567	0.536367	0.562067	0.475533	0.496933	0.501833	0.471933	0.475433	0.499133	0.001667	0.001767	0.000367	0.00197	0.00097	0.002733	0.000833	0.000867	0.002233	0.162567	0.149467	0.179067	0.134333	0.125433	0.143133	0.093533	0.090533	0.090033
4.83333	0.553567	0.477367	0.582867	0.437633	0.450333	0.443833	0.435833	0.434733	0.458533	0.478067	0.532967	0.569167	0.480733	0.502033	0.501733	0.483633	0.485233	0.510333	0.001867	0.002067	0.000467	0.00247	0.00137	0.003933	0.000533	0.000867	0.002333	0.160167	0.154367	0.183867	0.144033	0.128833	0.146733	0.094233	0.091533	0.084133
4.91667	0.562567	0.483967	0.591967	0.447133	0.456433	0.448633	0.444233	0.443933	0.467233	0.495767	0.540367	0.570867	0.489233	0.505733	0.507233	0.494433	0.498033	0.516033	0.001767	0.001267	0.000467	0.00207	0.00107	0.002733	0.000233	0.001067	0.001933	0.161367	0.152867	0.172667	0.147033	0.124733	0.152733	0.095733	0.093333	0.081333
5	0.570867	0.490467	0.596667	0.457733	0.463633	0.454233	0.452933	0.452533	0.474433	0.490867	0.544767	0.575767	0.492333	0.511233	0.514233	0.501033	0.507833	0.523633	0.002067	0.001267	0.000567	0.00027	0.00037	0.002633	0.000333	0.001067	0.001833	0.164167	0.152367	0.173467	0.144533	0.121733	0.157233	0.100333	0.100033	0.079533
5.08333	0.579067	0.497567	0.604767	0.467733	0.471133	0.462833	0.461933	0.459633	0.482233	0.491467	0.549167	0.579167	0.496233	0.517633	0.520133	0.504533	0.506633	0.529233	0.001767	0.001467	0.000467	0.00177	0.00107	0.002633	0.000533	0.001467	0.002233	0.164867	0.153767	0.166067	0.151533	0.118833	0.150133	0.104833	0.099033	0.079733
5.16667	0.587167	0.508267	0.612367	0.479433	0.478633	0.471233	0.469633	0.469633	0.492233	0.507867	0.562767	0.586167	0.503433	0.516633	0.522033	0.522533	0.531233	0.546933	0.001567	0.001267	0.000367	3.33e-05	0.00087	0.002533	-0.00017	0.001367	0.002133	0.165967	0.155367	0.163667	0.159433	0.118033	0.143233	0.106433	0.095733	0.078433
5.25	0.593567	0.510067	0.617167	0.487933	0.483433	0.475033	0.478333	0.476833	0.498733	0.504167	0.561367	0.595467	0.508533	0.522633	0.524233	0.538933	0.547133	0.561033	0.001567	0.001267	0.000367	0.00207	0.00107	0.002733	3.33e-05	0.001367	0.001933	0.169467	0.157367	0.156167	0.164833	0.110933	0.134633	0.100133	0.092933	0.078433
5.33333	0.605267	0.523367	0.628167	0.497633	0.496533	0.489233	0.488233	0.486733	0.508333	0.518167	0.575767	0.604567	0.520233	0.530733	0.531933	0.544033	0.547133	0.569433	0.001667	0.001367	0.000567	0.00037	0.00107	0.002533	-6.7e-05	0.001467	0.002133	0.175867	0.161867	0.162067	0.161133	0.105333	0.129133	0.095533	0.091033	0.078633
5.41667	0.612467	0.527367	0.637167	0.504333	0.497433	0.487933	0.496533	0.495333	0.516333	0.526467	0.586267	0.616667	0.534433	0.541433	0.539433	0.547533	0.550733	0.575733	0.001867	0.001567	0.000667	0.00197	0.00107	0.002633	0.000333	0.001367	0.002233	0.185267	0.166567	0.172267	0.160033	0.103533	0.120333	0.092433	0.086933	0.081233
5.5	0.619467	0.534167	0.643867	0.515733	0.507633	0.501733	0.502733	0.500333	0.522033	0.551967	0.604767	0.623167	0.549933	0.550233	0.554833	0.545733	0.554233	0.574333	0.001967	0.001767	0.000367	0.00137	0.00067	0.002433	0.000433	0.001367	0.002233	0.202667	0.174367	0.168367	0.164533	0.102133	0.120133	0.089933	0.086833	0.091533
5.58333	0.628967	0.540667	0.652067	0.523733	0.512433	0.506733	0.510133	0.509333	0.529133	0.545367	0.612167	0.638267	0.550133	0.558433	0.559733	0.566133	0.581133	0.596833	0.001867	0.001267	0.000567	0.00167	0.00077	0.002733	0.001433	0.000867	0.001833	0.208567	0.185067	0.179267	0.167833	0.101933	0.112333	0.089433	0.085633	0.100533
5.66667	0.636167	0.547167	0.659167	0.532433	0.523333	0.516233	0.516333	0.515833	0.536533	0.555667	0.619967	0.646767	0.563733	0.568133	0.572833	0.569033	0.579833	0.596133	0.001967	0.001567	0.000367	0.00167	0.00117	0.002533	0.000933	0.001367	0.001933	0.211467	0.193767	0.193667	0.162433	0.106233	0.110433	0.092733	0.086233	0.099033
5.75	0.647467	0.556667	0.668067	0.542333	0.529833	0.524933	0.525133	0.526033	0.544933	0.572467	0.635467	0.655167	0.575333	0.577533	0.578333	0.583233	0.597733	0.615433	0.001867	0.001167	0.000767	0.00177	0.00087	0.002533	0.000733	0.000967	0.001933	0.216467	0.198067	0.226067	0.163433	0.109533	0.108433	0.089633	0.094733	0.096633
5.83333	0.656067	0.561967	0.677067	0.551833	0.537333	0.531433	0.532133	0.533133	0.552633	0.587067	0.644567	0.664367	0.585633	0.588133	0.594033	0.597233	0.608933	0.623733	0.002067	0.001667	0.000867	0.00037	0.00187	0.002633	0.000633	0.001167	0.002033	0.219567	0.200367	0.235367	0.157933	0.107933	0.101833	0.091433	0.092633	0.092633
5.91667	0.665867	0.568567	0.685867	0.558933	0.541333	0.534733	0.540933	0.542233	0.560133	0.608467	0.655867	0.672367	0.594033	0.594533	0.602433	0.610333	0.626333	0.640033	0.001267	0.001067	0.000667	3.33e-05	0.00087	0.002433	0.000733	0.001667	0.001733	0.227567	0.207167	0.244567	0.174033	0.105133	0.103133	0.106033	0.097733	0.094033
6				0.567733	0.550433	0.542033	0.548833	0.549433	0.568533				0.602133	0.606733	0.606633	0.618133	0.635033	0.648633				6.7e-05	0.00117	0.002533	-6.7e-05	0.001367	0.001933				0.173133	0.107133	0.123833	0.095733	0.096333	0.092333
