# Supplementary material for: The penicillin-binding protein PBP1b fortifies the Escherichia coli division site against osmotic rupture
Source: Nat Microbiol. 2026 Jul 3;11(8):2142–56. doi: 10.1038/s41564-026-02403-6 (PMC13423804; doi:10.1038/s41564-026-02403-6)
Supplement: Supplementary file 20 — Statistical source data. [file 41564_2026_2403_MOESM20_ESM.xlsx]

## Sheet: a
Ext Dat 5a
Distance (nm)	GFP intensity
0	566.848
0.065	572.343
0.13	546.354
0.195	531.593
0.26	532.456
0.325	529.241
0.39	531.569
0.455	522.986
0.52	514.116
0.585	517.511
0.65	526.77
0.715	533.745
0.78	516.385
0.845	534.764
0.91	536.458
0.975	536.09
1.04	522.023
1.105	526.79
1.17	542.154
1.235	532.149
1.3	529.466
1.365	531.384
1.43	531.121
1.495	523.619
1.56	517.968
1.625	522.286
1.69	528.845
1.755	533.931
1.82	537.115
1.885	559.025
1.95	572.498
2.015	576.779
2.08	617.784
2.145	682.861
2.21	733.261
2.275	802.355
2.34	749.322
2.405	691.619
2.47	607.452
2.535	564.199
2.6	545.31
2.665	540.518
2.73	534.319
2.795	538.133
2.86	506.19
2.925	521.175
2.99	509.158
3.055	526.03
3.12	523.936
3.185	510.205
3.25	503.485
3.315	502.767
3.38	511.683
3.445	511.532
3.51	508.966
3.575	516.272
3.64	513.096
3.705	523.616
3.77	513.93
3.835	512.282
3.9	508.565
3.965	511.938
4.03	515.735
4.095	510.405
4.16	511.422
4.225	505.316
4.29	505.386
4.355	509.552
4.42	521.087
4.485	513.049
4.55	506.74

## Sheet: b
Ext Dat 5b
Max GFP intensity at septum
Alpha	Gamma	R6E
831	742	796
882	789	781
974	794	744
843	775	757
908	691	745
886	651	712
884	671	761
811	789	881
791	779	752
925	714	776
745	729	799
794	680	732
979	703	696
1088	684	650
857	719	664
943	655	758
912	847	749
811	754	701
749	748	814
739	716	904
865	883	774
974	802	766
923	742	675
906	676	722
840	861	695
897	708	687
787	744	701
902	703	666
745	673	699
829	728	798
835	791	843
803	799	749
865	696	760
779	700	853
787	727	709
928	704	727
746	723	770
745	746	749
770	761	775
722	785	854
944	622	779
836	656	711
712	730	722
861	861	759
785	728	754
940	719	714
815	671	699
720	687	736
801	721	769
805	734	802
979	794	685
750	646	653
722	665	662
729	762	683
725	711	786
734	729	787
770	756	689
880	775	688
928	749	827
763	697	791
841	691	671
832	708	698
753	760	671
774	773	617
799	744	650
846	669	685
901	890	632
959	857	724
838	714	658
811	777	659
808	770	679
719	648	663
798	825	690
720	757	702
741	711	649
677	708	770
801	679	738
709	653	675
754	736	642
731	760	809
774	727	718
775	738	825
777	705	689
707	711	744
721	684	724
714	717	713
733	745	675
836	717	778
843	707	732
792	759	748
861	774	731
809	676	762
838	728	798
929	704	709
813	824	693
733	691	683
813	704	690
854	741	819
854	759	690
863	669	697
737		669
811		789
857		694
792		774
767		675
820
728
930
724

## Sheet: c
Ext Dat 5c
GFP intensity ratio (Septum/Side wall)
Alpha	Gamma	R6E
1.62	1.34	1.44
1.66	1.44	1.43
1.74	1.38	1.39
1.69	1.53	1.39
1.57	1.48	1.42
1.74	1.31	1.32
1.59	1.34	1.42
1.58	1.57	1.57
1.54	1.43	1.41
1.86	1.37	1.42
1.49	1.35	1.63
1.51	1.4	1.44
1.71	1.49	1.39
1.69	1.4	1.35
1.52	1.49	1.39
1.68	1.36	1.46
1.6	1.64	1.42
1.53	1.45	1.37
1.57	1.59	1.49
1.59	1.55	1.4
1.57	1.46	1.35
1.68	1.42	1.45
1.64	1.41	1.36
1.64	1.34	1.38
1.57	1.52	1.4
1.56	1.4	1.38
1.59	1.45	1.39
1.65	1.36	1.4
1.42	1.41	1.38
1.69	1.42	1.49
1.54	1.38	1.57
1.51	1.38	1.44
1.58	1.36	1.43
1.46	1.4	1.48
1.54	1.44	1.45
1.59	1.42	1.45
1.49	1.33	1.39
1.43	1.32	1.44
1.56	1.32	1.45
1.5	1.46	1.44
1.75	1.27	1.41
1.68	1.3	1.54
1.5	1.49	1.26
1.62	1.51	1.36
1.56	1.46	1.51
1.73	1.49	1.37
1.63	1.36	1.41
1.5	1.34	1.34
1.54	1.34	1.36
1.56	1.35	1.54
1.6	1.49	1.39
1.6	1.37	1.37
1.41	1.46	1.46
1.53	1.43	1.38
1.5	1.39	1.49
1.49	1.36	1.44
1.62	1.45	1.4
1.67	1.37	1.4
1.6	1.41	1.5
1.45	1.44	1.39
1.68	1.39	1.42
1.46	1.46	1.4
1.58	1.4	1.36
1.54	1.57	1.44
1.61	1.48	1.35
1.75	1.34	1.29
1.64	1.52	1.4
1.69	1.36	1.46
1.65	1.45	1.4
1.54	1.47	1.37
1.61	1.46	1.38
1.46	1.34	1.39
1.63	1.64	1.39
1.45	1.34	1.44
1.56	1.45	1.42
1.52	1.37	1.45
1.58	1.36	1.56
1.39	1.38	1.49
1.62	1.41	1.41
1.55	1.38	1.63
1.63	1.45	1.38
1.55	1.44	1.51
1.48	1.39	1.35
1.47	1.35	1.45
1.45	1.38	1.49
1.55	1.44	1.42
1.51	1.42	1.49
1.55	1.44	1.45
1.54	1.36	1.46
1.41	1.43	1.48
1.64	1.49	1.48
1.54	1.36	1.42
1.61	1.52	1.43
1.72	1.46	1.35
1.39	1.42	1.48
1.41	1.44	1.45
1.46	1.39	1.37
1.54	1.39	1.36
1.54	1.44	1.35
1.68	1.33	1.39
1.43		1.37
1.58		1.46
1.71		1.42
1.65		1.4
1.46		1.36
1.48
1.6
1.56
1.52
