# Supplementary material for: The penicillin-binding protein PBP1b fortifies the Escherichia coli division site against osmotic rupture
Source: Nat Microbiol. 2026 Jul 3;11(8):2142–56. doi: 10.1038/s41564-026-02403-6 (PMC13423804; doi:10.1038/s41564-026-02403-6)
Supplement: Supplementary file 21 — Statistical source data. [file 41564_2026_2403_MOESM21_ESM.xlsx]

## Sheet: f
Ext Dat 7f
% of overlapping septal mScar-FtsA-GFP foci				% misslocalized GFP foci
αPBP1b	γPBP1b	αPBP1b(R6E)		αPBP1b	γPBP1b	αPBP1b(R6E)
35.7143	20	22.2222		35.2273	16.7488	30.9091
44.4444	21.0526	20		29.4574	21.9178	25
39.2857	23.0769	26.1905		34.2466	29.1262	16.8831
35	25	17.3913		33.3333	26.2626	24
43.0769	22.2222	29.7297		23.5955	22.5225	17.5
39.1304	18.75	23.4043		34.0206	19.8113	26.7176
34.1463	37.037	21.7391		34.6939	22.3214	21.875
58.8235	21.875	26.2295		35.7143	27.3438	15.8301
34.8837	27.5862	25		37.2093	20.6186	22.1311
62	20	27.1429		39.4495	17.7419	28.5714
43.75	17.1429	30
31.5789	28.5714	32.7869
37.2549	21.4286	21.3115
37.5	21.4286	21.7391
36.2069	27.2727	23.5294
45.283	16.6667	23.4043
45.4545	25	24.5902
35.2941	24.7863	20.4545
	29.0323	15
	14

## Sheet: g
Ext Dat 7g
Cell length (dual color)						Cell length (single color)
wt	mScar-FtsA	αPBP1b	γPBP1b	αPBP1b(R6E)		αPBP1b	γPBP1b	αPBP1b(R6E)
1.69436	2.34261	15.3519	1.93832	1.62389		12.8808	3.97728	2.63923
1.74356	2.39555	10.5162	2.41907	1.723		12.3327	4.34249	3.15902
1.86471	2.66334	51.4897	2.54769	1.887		11.8052	3.01902	1.98308
1.87311	2.83389	10.2757	2.5734	1.90522		11.764	2.99831	4.48909
1.87948	2.84416	12.0074	2.63194	2.05246		11.6173	3.05132	2.2613
1.88749	2.86071	5.38596	2.63662	2.08336		11.2654	3.04661	2.95949
1.90088	3.08569	16.471	2.6617	2.29405		11.2113	4.71981	2.4013
1.90761	3.18656	4.49754	2.68973	2.41155		11.0419	3.28659	3.98636
1.90841	3.25852	12.1554	2.88859	2.47203		10.3804	3.60656	4.52835
1.90976	3.31556	15.5901	2.96271	2.48556		10.1693	3.03158	3.16851
1.9227	3.41466	11.9674	2.97763	2.49044		9.90682	4.67757	5.09768
1.93916	3.48973	15.5216	3.09542	2.51265		9.83544	3.02036	3.53229
1.93996	3.605	21.7437	3.1013	2.56539		9.6102	3.98231	5.11207
1.94395	3.63202	2.23134	3.1538	2.58522		9.4022	4.55126	3.03649
1.96166	3.65761	2.26366	3.15902	2.60702		9.33654	4.48235	2.54651
1.98562	3.77081	2.34426	3.17548	2.69072		9.19942	4.62934	3.76095
1.98577	3.8264	2.42709	3.18802	2.69442		9.17681	3.69164	3.89746
1.99789	3.89578	2.50303	3.20266	2.72185		8.96323	5.34021	2.94332
1.9989	3.89719	2.51208	3.24474	2.76183		8.90844	3.6686	3.07509
2.00195	3.90279	2.73277	3.2853	2.79102		8.8637	5.54007	2.59748
2.0022	3.93094	2.9827	3.30712	2.8218		8.83881	3.02585	5.04797
2.00266	3.95545	3.00176	3.35034	2.86559		8.67133	4.36771	3.12766
2.00366	4.0568	3.08093	3.35407	2.87007		8.394	4.74952	3.31527
2.00383	4.22915	3.12626	3.37814	2.87849		8.29974	4.85014	4.89587
2.00496	4.27652	3.3408	3.42882	2.89082		8.27622	2.8153	3.69608
2.00905	4.2812	3.3731	3.4354	2.91512		8.27206	3.42891	2.74858
2.01716	4.32099	3.4361	3.4758	2.92199		8.21607	3.01771	4.61121
2.04288	4.40331	3.44039	3.4834	2.94997		8.21092	3.19273	3.46602
2.04408	4.41629	3.44729	3.48857	3.0518		8.17305	2.73002	4.02348
2.0676	4.43994	3.5032	3.51799	3.08702		8.13807	4.80654	2.71419
2.07473	4.47515	3.53455	3.53285	3.09117		8.08662	3.53104	5.00042
2.08975	4.48379	3.62276	3.55591	3.10511		8.08248	4.83239	4.24214
2.09651	4.49444	3.64625	3.56571	3.11249		8.02152	2.62824	3.03625
2.10184	4.63974	3.70716	3.56857	3.1177		7.95368	4.63141	5.45741
2.10504	4.68824	3.79586	3.57296	3.11814		7.90042	4.1342	3.36978
2.10859	4.73947	3.79708	3.57431	3.1266		7.86217	3.00534	2.98861
2.11671	4.76197	4.0621	3.57505	3.14515		7.71436	4.12474	3.82498
2.13207	4.76498	4.07731	3.58559	3.18938		7.62186	7.50806	3.77516
2.14482	4.80466	4.13223	3.59051	3.20019		7.55257	3.31122	2.83413
2.15009	4.88439	4.13612	3.59499	3.21942		7.55213	3.58513	3.12684
2.15439	4.88783	4.14973	3.6031	3.25278		7.52102	2.97949	3.36724
2.18112	4.95583	4.24629	3.63095	3.25594		7.51129	4.0685	3.82099
2.1861	5.09587	4.36953	3.6371	3.26282		7.50418	4.80119	2.92468
2.19138	5.17732	4.55642	3.65864	3.26667		7.50134	3.9152	3.40729
2.19258	5.19934	4.56537	3.65995	3.28193		7.49422	4.11644	3.06623
2.19708	5.21414	4.59456	3.68862	3.298		7.46501	4.5321	3.84912
2.20175	5.25817	4.68335	3.69824	3.31853		7.41894	3.38535	2.5374
2.2064	5.33407	4.69823	3.71278	3.33574		7.40597	3.89941	4.90745
2.20789	5.34134	4.74073	3.72465	3.34088		7.40161	4.53735	3.98115
2.23924	5.36901	4.84823	3.74506	3.36273		7.37465	2.78152	3.72812
2.24761	5.37002	4.9715	3.75967	3.368		7.29934	4.84658	2.65555
2.2564	5.40736	4.97427	3.77588	3.37055		7.28253	4.52734	2.12555
2.25696	5.45276	5.05041	3.77809	3.37542		7.28025	1.63423	4.47955
2.25931	5.46347	5.21154	3.78349	3.41278		7.22701	3.93883	4.19178
2.27059	5.4823	5.31854	3.80117	3.41513		7.21349	4.6083	3.6661
2.28103	5.49171	5.32034	3.81168	3.41573		7.17766	2.97686	4.56041
2.28694	5.57501	5.37071	3.81917	3.44204		7.14173	4.00073	2.72937
2.29195	5.59257	5.45352	3.82852	3.45834		7.10561	4.76387	4.95134
2.29454	5.61259	5.51125	3.85199	3.46058		7.09783	3.04275	2.67115
2.29481	5.75756	5.7581	3.86078	3.46668		7.08114	3.36133	2.70812
2.29731	5.80111	5.81691	3.86147	3.49098		7.0751	4.72261	2.98292
2.29758	5.89953	5.88122	3.86384	3.50138		7.05778	3.55488	2.85876
2.30043	5.92539	6.0984	3.86878	3.52075		7.03954	3.33428	2.88183
2.31755	5.93584	6.13118	3.87469	3.54945		7.03665	5.07881	3.27086
2.3194	5.99099	6.1659	3.88179	3.55554		7.03377	3.46041	3.57317
2.33007	6.0071	6.20919	3.93912	3.55738		7.015	4.01673	3.65466
2.33408	6.0163	6.28433	3.94303	3.56899		7.00493	3.79697	2.76451
2.35469	6.03914	6.28509	3.94391	3.57961		6.96673	5.26042	3.27158
2.35762	6.06378	6.36876	3.95991	3.58441		6.94967	3.47538	2.73329
2.35783	6.07732	6.65863	3.96147	3.58726		6.93953	8.25015	3.6291
2.35858	6.11794	6.78397	4.01304	3.60003		6.93108	5.20141	3.00475
2.36318	6.12798	6.83213	4.04473	3.60075		6.90623	6.59321	4.34654
2.36352	6.13059	6.84085	4.04533	3.60863		6.81659	2.94375	5.2444
2.36911	6.14866	6.88509	4.0883	3.61611		6.78894	2.53544	4.42014
2.37308	6.16873	6.95688	4.12139	3.62584		6.69888	3.16537	4.711
2.3775	6.17231	7.03178	4.13447	3.62624		6.69524	4.65994	2.63237
2.37847	6.17535	7.14781	4.1481	3.62766		6.68406	3.93042	2.72506
2.38117	6.22133	7.28465	4.15007	3.65794		6.65164	3.6426	5.25037
2.38416	6.22951	7.30375	4.17478	3.6592		6.64728	4.84181	4.63203
2.40089	6.2369	7.35094	4.17678	3.68094		6.64724	5.64977	2.81187
2.40205	6.24047	7.41779	4.18082	3.70044		6.63429	5.21596	2.61552
2.40571	6.33627	7.44455	4.19394	3.70319		6.63144	3.2959	2.77825
2.40821	6.35501	7.54605	4.19555	3.72533		6.61685	5.90603	3.13471
2.42888	6.36733	7.56968	4.19941	3.72573		6.60717	3.25824	2.71148
2.43654	6.44695	7.72854	4.20541	3.73558		6.5933	3.19247	3.94803
2.45026	6.5684	7.77856	4.21685	3.74371		6.59063	2.6415	3.37892
2.45207	6.61292	8.03832	4.22321	3.74499		6.587	4.0835	3.31021
2.45672	6.64114	8.04979	4.23379	3.74567		6.58297	3.60188	3.80363
2.45904	6.68546	8.07681	4.24201	3.77995		6.57974	3.72446	4.78724
2.45954	6.78096	8.07922	4.25742	3.78241		6.57698	2.71105	2.48719
2.46092	6.89302	8.23638	4.26025	3.81429		6.5759	2.8317	3.237
2.46785	6.89689	8.24577	4.2683	3.81506		6.55127	4.70569	5.09492
2.46808	6.90166	8.25439	4.2695	3.81526		6.52866	7.24221	4.59242
2.47222	6.91019	8.33667	4.29592	3.83555		6.52725	3.17591	2.92818
2.47852	6.96718	8.42246	4.3132	3.8567		6.52715	7.75306	3.03789
2.49144	7.05479	8.42301	4.34738	3.86576		6.52515	3.12532	3.79301
2.49303	7.13068	8.50035	4.35302	3.86703		6.5224	3.57304	3.60985
2.49589	7.15969	8.62802	4.36182	3.86764		6.49198	3.37416	2.94164
2.49785	7.21051	8.68362	4.36363	3.87191		6.48443	3.19497	2.83287
2.50281	7.53893	8.7784	4.37157	3.88503		6.47117	2.93623	4.09759
2.51157	7.64113	8.822	4.37495	3.90307		6.47064	3.65656	3.04479
2.51596	7.73705	8.86963	4.40813	3.91295		6.45921	2.71505	3.84178
2.52615	7.78276	8.90338	4.41294	3.91542		6.44911	3.51065	4.46049
2.52741	7.84683	8.93373	4.41334	3.91584		6.4262	4.40243	3.03506
2.53387	8.11974	8.96	4.42381	3.91871		6.41881	3.5511	3.65929
2.53567	8.15891	8.97362	4.43339	3.92082		6.40878	4.90386	3.65553
2.53984	8.31889	9.02827	4.4484	3.92883		6.39165	3.1323	2.70182
2.54064	8.52176	9.03879	4.45205	3.93687		6.38491	3.14016	3.11019
2.55107	8.55618	9.10522	4.46351	3.95265		6.38235	6.01184	4.67903
2.55777	8.81692	9.11086	4.4698	3.97504		6.36762	3.2938	4.50034
2.55842	9.04153	9.13081	4.47385	3.9969		6.36557	3.86557	3.48842
2.56024	9.1267	9.14123	4.60206	4.00182		6.36	3.85612	7.78953
2.56536	9.54752	9.17278	4.61672	4.00241		6.34795	3.69767	3.90311
2.57339	9.57737	9.1843	4.64247	4.00269		6.32631	3.00009	3.63092
2.58654	9.65674	9.18484	4.64501	4.02227		6.32606	3.41684	3.87167
2.5905	9.84623	9.19236	4.71178	4.04287		6.31779	4.71701	2.8384
2.59052	9.85895	9.19675	4.76095	4.04579		6.29011	3.47947	3.43074
2.59061	9.91463	9.23424	4.78767	4.04933		6.27407	2.72898	3.20079
2.59225	9.95964	9.28546	4.87595	4.05649		6.24129	3.09272	2.82839
2.59271	9.96402	9.30816	4.9006	4.06312		6.23951	3.56174	3.3757
2.59484	10.1086	9.35105	4.90449	4.06499		6.23642	2.85275	3.34852
2.59823	10.1265	9.41314	4.97912	4.06767		6.23296	3.62077	3.82393
2.60999	10.5878	9.50269	4.98168	4.08252		6.23125	2.38044	2.61801
2.61636	10.8077	9.52815	5.0758	4.08328		6.21834	6.02707	3.81166
2.62363	10.878	9.55879	5.08744	4.09997		6.21798	2.85167	4.69412
2.63293	11.7152	9.60747	5.17749	4.11608		6.21563	3.76125	4.19311
2.63631	12.5124	9.70478	5.20129	4.1267		6.19509	3.22607	3.18442
2.64161	12.5358	9.80527	5.3222	4.1464		6.17869	2.85136	3.7405
2.64274	12.6669	9.8176	5.33645	4.15301		6.15525	4.0531	2.73612
2.64315	12.8502	9.87009	5.35114	4.15553		6.14762	3.85553	3.37547
2.64796	12.9642	9.88313	5.37879	4.16977		6.14501	2.80039	3.84019
2.65069	13.2348	9.9467	5.38491	4.19205		6.13946	4.17785	4.98458
2.6507	13.3487	9.95412	5.39301	4.20151		6.11921	3.21189	4.25986
2.65136	13.3871	10.0038	5.44341	4.20779		6.11305	2.45465	3.33787
2.65163	13.5379	10.0545	5.47683	4.22387		6.11241	5.28514	3.47661
2.6538	13.7041	10.1343	5.48265	4.22731		6.08721	5.35039	3.76493
2.65851	13.7394	10.1578	5.5254	4.232		6.05153	1.82808	4.49314
2.66372	13.784	10.1811	5.53934	4.2328		6.02271	4.20028	3.57023
2.66746	14.4962	10.2251	5.55417	4.24554		6.01909	3.94815	3.45364
2.67278	14.5998	10.2298	5.55563	4.25032		6.01203	3.86291	4.5395
2.67493	14.7928	10.3448	5.63457	4.25073		6.00195	5.36062	4.37245
2.67555	14.8027	10.4104	5.68139	4.269		5.98903	2.69205	4.87424
2.67574	15.28	10.4855	5.68883	4.27469		5.9841	3.36816	5.46543
2.67623	15.4465	10.5217	5.71089	4.27573		5.97627	2.53499	3.36542
2.68407	15.4544	10.5508	5.73744	4.276		5.97578	3.45738	3.04973
2.68558	15.6551	10.556	5.74181	4.27719		5.97043	2.88936	2.74885
2.68908	16.7138	10.6109	5.74716	4.37077		5.96992	3.0539	3.67545
2.68931	16.9949	10.6203	5.76319	4.3783		5.96665	4.36079	4.6988
2.69014	17.5736	10.6488	5.76407	4.43618		5.95229	2.81097	4.04815
2.69045	18.6435	10.7834	5.81189	4.45919		5.95148	4.28925	3.55155
2.69677	20.662	10.8003	5.83907	4.48104		5.94077	3.30928	2.6391
2.6971	21.5614	10.9333	5.8635	4.50117		5.93413	4.87777	4.07264
2.69877	23.1674	11.0329	5.90676	4.50151		5.92534	4.1383	3.16228
2.70174	25.6791	11.0487	5.93294	4.53929		5.91428	4.59731	5.29583
2.70517	28.4469	11.0555	5.94159	4.56217		5.90947	4.21698	2.60724
2.70553		11.07	5.94704	4.57626		5.90387	2.53135	3.27877
2.71682		11.0938	5.95038	4.60289		5.90199	4.33706	2.96234
2.71832		11.1993	5.96014	4.60725		5.89517	3.19799	3.2533
2.72046		11.2376	6.02899	4.60769		5.8756	5.05546	2.65663
2.72201		11.2845	6.03397	4.61886		5.86614	3.28303	4.53395
2.72385		11.375	6.09338	4.63126		5.86004	4.17811	4.59926
2.73285		11.3933	6.1033	4.64823		5.85947	4.19481	2.80338
2.73296		11.4863	6.14548	4.65229		5.84575	3.42957	2.86008
2.73618		11.5115	6.1455	4.70222		5.84405	3.20889	2.79249
2.73661		11.705	6.14708	4.70358		5.83769	3.04343	3.82691
2.73957		11.7562	6.17319	4.725		5.8119	5.04325	9.26589
2.73998		11.7567	6.17374	4.76481		5.80382	2.15016	3.16414
2.74475		11.8193	6.18478	4.77705		5.79214	4.01906	4.08808
2.76046		11.8347	6.19214	4.77945		5.78942	4.4687	4.87761
2.77051		11.8637	6.21856	4.79231		5.78887	3.16648	3.29855
2.77269		11.9758	6.2233	4.79883		5.78707	4.08637	4.32469
2.77639		12.0572	6.2427	4.80638		5.78144	2.50654	2.69721
2.78823		12.0775	6.246	4.83809		5.77756	3.93743	2.94085
2.78883		12.0981	6.26499	4.84555		5.76912	2.57264	4.51516
2.79711		12.1268	6.27105	4.86333		5.75479	5.01185	4.14022
2.8036		12.2077	6.27131	4.88852		5.74019	2.67151	4.79797
2.80863		12.2164	6.30547	4.89856		5.7203	5.2871	3.75042
2.80885		12.2738	6.31083	4.90653		5.70342	4.12503	3.23406
2.80899		12.3091	6.31158	4.94801		5.70249	5.04386	4.2321
2.80934		12.316	6.31261	4.95203		5.69909	3.99969	4.50764
2.81304		12.4936	6.35049	4.99146		5.6943	3.60321	4.06852
2.8141		12.7	6.36652	4.99469		5.69384	4.38499	3.81918
2.81591		12.7199	6.38113	5.02436		5.69128	3.33116	3.90796
2.82819		12.7329	6.40019	5.06489		5.67689	3.29148	10.4686
2.83948		12.7602	6.40996	5.11878		5.67015	4.92089	2.84342
2.8453		12.8169	6.48572	5.14777		5.66272	3.62601	4.03819
2.84733		12.8388	6.55235	5.16062		5.65168	2.5774	4.49183
2.85305		12.8442	6.59994	5.17546		5.65141	4.08239	4.8631
2.8541		12.9353	6.60934	5.19045		5.62932	2.85738	4.02802
2.85535		13.2426	6.63113	5.19503		5.62077	3.11343	2.6557
2.86297		13.3307	6.64754	5.19793		5.61444	4.81287	2.48427
2.86561		13.4235	6.72171	5.20218		5.6079	4.65681	4.231
2.86789		13.4767	6.73749	5.27553		5.59269	4.78926	3.52572
2.87375		13.5162	6.73841	5.28148		5.58742	3.08532	2.51037
2.87893		13.5638	6.76118	5.303		5.58481	2.69343	2.31506
2.88143		13.5678	6.79302	5.31492		5.57705	2.5361	2.38322
2.88305		13.5833	6.80866	5.32005		5.57608	2.74853	2.40082
2.88475		13.9118	6.84765	5.32736		5.57244	3.49379	4.92387
2.88546		13.965	6.90859	5.42437		5.5644	3.59367	4.98657
2.88704		14.0822	6.92618	5.44877		5.55859	2.4376	3.93836
2.89388		14.0999	6.92825	5.49564		5.54994	3.84247	3.4472
2.89758		14.1422	6.95886	5.5146		5.5488	3.41516	2.69401
2.89766		14.147	6.98537	5.52429		5.54663	2.75936	4.07331
2.89981		14.2177	7.04631	5.54702		5.54596	4.10579	3.56669
2.90158		14.2201	7.07053	5.56169		5.54423	2.9104	3.65712
2.9076		14.233	7.17688	5.56975		5.54354	2.9814	3.21377
2.90804		14.26	7.26392	5.5739		5.54286	2.64524	2.95718
2.90923		14.3089	7.29215	5.58829		5.53274	2.56607	3.58167
2.91187		14.37	7.3211	5.60274		5.53271	2.94074	3.12473
2.91198		14.3797	7.33419	5.64732		5.53258	2.50879	3.66111
2.91937		14.3861	7.33569	5.65667		5.53066	2.91717	4.626
2.93676		14.3972	7.39423	5.65973		5.52328	2.82025	2.61518
2.93927		14.4258	7.41586	5.69634		5.52006	3.44164	4.70542
2.94033		14.487	7.4441	5.69656		5.51889	3.2119	3.32164
2.95807		14.493	7.46152	5.71483		5.51473	2.55544	3.97835
2.95954		14.497	7.47496	5.72348		5.49409	4.09969	3.82653
2.96239		14.6042	7.49042	5.75657		5.49033	3.27305	2.87806
2.96375		14.6434	7.51746	5.76162		5.49004	4.66105	3.3992
2.96554		14.9487	7.55587	5.77863		5.48073	4.55929	4.00934
2.96796		14.9526	7.58119	5.80526		5.47857	2.583	4.06632
2.97143		14.9997	7.64707	5.81247		5.47705	2.7928	2.76382
2.97931		15.0159	7.70371	5.85532		5.47542	4.22879	4.0876
2.98955		15.1538	7.72953	5.88092		5.45476	3.23175	1.92236
2.99086		15.2923	7.78817	5.88616		5.44976	2.23465	2.20496
2.99204		15.3111	7.79155	5.8871		5.42463	3.04098	3.3536
3.00667		15.3282	7.83622	5.9032		5.42347	2.90319	2.90955
3.01026		15.3304	7.89388	5.92087		5.41473	2.60037	2.54435
3.01797		15.425	7.93323	5.93002		5.40196	4.47175	3.3984
3.02165		15.4514	7.99901	5.93582		5.3943	3.17334	3.76435
3.02334		15.5124	8.01198	5.93779		5.39073	3.88743	3.06533
3.03119		15.5377	8.08533	5.9969		5.39071	3.1733	3.33022
3.04342		15.5773	8.18319	6.02332		5.38912	3.02715	3.14067
3.05058		15.7821	8.19543	6.02443		5.37965	3.1517	3.3383
3.05495		15.8064	8.29867	6.10533		5.37876	3.21004	1.8594
3.0652		15.8657	8.36858	6.2055		5.37458	2.81736	2.85612
3.0796		15.8804	8.37064	6.21196		5.36998	3.60747	3.62823
3.0857		15.9336	8.40846	6.23788		5.36919	5.06638	2.64372
3.0882		16.0095	8.41826	6.28028		5.36718	4.22388	2.49234
3.09157		16.0755	8.45554	6.28123		5.36645	3.04166	3.14986
3.09696		16.1507	8.45921	6.34191		5.35912	4.01416	4.9172
3.11406		16.179	8.51542	6.38513		5.34403	2.94721	4.69712
3.11828		16.2675	8.51832	6.38688		5.34116	3.62834	3.57016
3.11836		16.3045	8.54938	6.39767		5.3343	4.26653	3.66893
3.11838		16.3099	8.56145	6.4223		5.32714	4.29828	2.92272
3.1189		16.376	8.56321	6.42497		5.32434	3.69669	3.77739
3.11895		16.4726	8.57282	6.46281		5.31717	4.4907	4.94247
3.12531		16.5668	8.67767	6.47309		5.30333	3.63848	3.59814
3.12567		16.687	8.70085	6.53882		5.29893	4.26823	4.5576
3.12617		16.7312	8.72615	6.54476		5.29598	3.73823	4.21104
3.12978		16.746	8.75545	6.56806		5.29494	3.40264	5.00508
3.1312		16.815	8.77903	6.57365		5.29362	3.36533	1.73725
3.13627		16.8248	8.86688	6.60344		5.28367	2.32391	4.5917
3.14583		16.8852	8.90667	6.62409		5.28234	2.95509	2.08122
3.14683		17.0369	8.91019	6.62479		5.27585	4.54197	3.51952
3.15398		17.1083	8.93252	6.65851		5.27211	2.7603	3.45142
3.16187		17.2545	8.9363	6.69795		5.26808	3.51277	4.40487
3.16467		17.259	8.95786	6.71399		5.24619	2.9229	5.49207
3.16825		17.2977	8.96299	6.71872		5.24313	4.11742	4.58339
3.17088		17.3376	8.96754	6.73693		5.24212	3.42647	4.69685
3.17239		17.4909	8.98996	6.83206		5.22975	3.88096	3.78331
3.17288		17.6352	8.99837	6.84243		5.22681	4.29579	3.49869
3.17291		17.6808	9.00497	6.90252		5.22417	2.47491	2.98613
3.17404		17.6839	9.0866	6.92423		5.22335	4.44656	4.34176
3.17952		17.8504	9.09643	6.93686		5.21967	3.73284	3.13006
3.18115		17.874	9.11535	6.9378		5.21914	4.72752	2.89172
3.18583		17.9002	9.13791	6.94638		5.21884	2.52143	3.5358
3.18762		17.9296	9.23162	7.00892		5.21489	5.48118	2.46216
3.19205		18.4539	9.28371	7.02832		5.20673	2.6287	2.58036
3.19414		18.6285	9.33344	7.06204		5.20598	6.00193	3.87496
3.19432		18.8821	9.34668	7.07183		5.20507	4.91109	3.81931
3.19587		19.1008	9.3515	7.11098		5.20367	3.44733	3.21742
3.20069		19.165	9.35477	7.14219		5.20283	3.55456	4.1471
3.2021		19.3181	9.39276	7.14728		5.20254	2.97552	2.92325
3.20382		19.7647	9.40104	7.18733		5.20196	3.14303	2.68488
3.20951		19.9137	9.43941	7.1913		5.19079	4.23824	4.44114
3.21052		20.0588	9.44747	7.25171		5.18852	3.29674	2.70706
3.21064		20.1705	9.4555	7.25494		5.18618	6.26422	3.25861
3.21503		20.2457	9.48409	7.29501		5.18618	2.4739	4.48873
3.21811		20.3973	9.49005	7.30721		5.17981	3.02134	4.59965
3.22055		20.413	9.53788	7.30978		5.17952	3.06674	4.42528
3.22104		20.4613	9.60607	7.35503		5.17918	2.89376	2.01784
3.23		20.567	9.63977	7.36929		5.1648	2.82711	3.62484
3.23261		20.7342	9.6676	7.37059		5.16479	4.49035	5.04055
3.23735		20.8855	9.67162	7.38468		5.16191	2.85374	4.4608
3.23923		21.086	9.75824	7.57513		5.1601	4.29284	4.07465
3.24608		21.5964	9.77495	7.58805		5.16009	2.40825	3.56332
3.25965		21.6779	9.79457	7.68813		5.14936	4.1565	4.43366
3.26049		21.7525	9.7981	7.71098		5.13268	3.93013	2.94617
3.26904		21.9565	9.80818	7.71576		5.13176	4.27082	4.01611
3.2803		22.0629	9.83189	7.74892		5.12942	4.40066	2.75702
3.28792		23.0691	9.84028	7.7846		5.12083	7.09027	5.00642
3.29616		23.145	9.85806	7.78474		5.10824	3.50451	5.38472
3.29652		23.6325	9.92242	7.78801		5.10217	3.22495	3.02747
3.30301		23.814	9.95603	7.89028		5.1007	4.19371	3.91773
3.30325		23.8169	9.97828	7.9066		5.10022	3.03316	4.4607
3.30526		23.8688	9.98257	7.91486		5.08859	3.91528	2.81409
3.30874		24.034	10.0398	7.93964		5.08851	3.88798	4.91336
3.31441		24.4146	10.0559	8.04458		5.08472	5.16279	4.39052
3.31647		24.9035	10.0675	8.05457		5.08456	3.85432	4.28881
3.31652		26.7985	10.0833	8.05838		5.08275	5.22259	4.54218
3.32288		27.2301	10.0837	8.0934		5.07858	3.35485	3.69687
3.334		27.4709	10.1199	8.11728		5.078	3.49708	2.49797
3.34		27.7152	10.123	8.15266		5.07141	4.50078	2.3296
3.34135		28.1549	10.1377	8.16516		5.05999	2.71828	1.93826
3.34157		28.5056	10.2044	8.18416		5.05326	3.06943	2.3341
3.34457		28.5163	10.2695	8.22435		5.05241	4.49924	3.46592
3.34804		28.7885	10.2741	8.25758		5.05164	3.30338	3.41692
3.35182		29.2804	10.3671	8.2664		5.05139	3.8234	4.81315
3.3565		30.1192	10.4222	8.274		5.04722	5.07639	2.27908
3.35728		30.6056	10.4764	8.32419		5.03535	4.98459	2.52408
3.35919		31.1704	10.5073	8.42617		5.0331	5.47336	3.21243
3.35949		31.3911	10.5222	8.47073		5.033	4.6895	6.01693
3.36325		32.7221	10.5354	8.48596		5.026	2.93531	3.97168
3.36448		33.3048	10.5562	8.54004		5.0203	3.27076	4.78666
3.36496		33.323	10.5565	8.56195		5.01723	4.54979	3.17425
3.37494		33.5601	10.6008	8.56323		5.01704	2.49023	3.58772
3.38746		34.506	10.6171	8.56747		5.015	2.59568	4.14365
3.39046		34.8112	10.6624	8.57326		5.01165	4.73467	5.30337
3.39591		36.1868	10.6759	8.59189		5.01089	3.37898	4.53061
3.40849		36.5239	10.719	8.60752		5.00815	5.40393	2.61693
3.41128		36.9751	10.7262	8.65966		5.00658	3.99928	4.48
3.41559		39.6045	10.7399	8.68862		5.0054	3.33001	2.97528
3.41754		41.536	10.7531	8.72457		4.99158	4.82058	4.873
3.42593		42.552	10.8685	8.76274		4.98966	4.79833	3.82527
3.42755		48.5433	10.8686	8.76588		4.98951	3.32647	5.22399
3.43175		53.6199	10.9276	8.78552		4.98811	2.72394	2.69996
3.43669			10.9635	8.79964		4.9826	2.84799	2.94906
3.44052			11.0125	8.83071		4.97938	2.55378	3.42905
3.44425			11.0269	8.92768		4.97624	3.28756	3.50406
3.44533			11.1926	8.96396		4.97603	2.80551	2.79839
3.44571			11.2078	8.97689		4.96497	3.17396	4.0434
3.44676			11.2973	9.02394		4.96424	2.99493	2.66207
3.45247			11.3886	9.1082		4.96367	3.90264	3.21686
3.46166			11.4221	9.1279		4.96095	4.32731	3.91232
3.46302			11.433	9.2189		4.95869	4.20604	3.59395
3.46868			11.4452	9.25359		4.95562	4.12746	3.05344
3.47012			11.4692	9.26404		4.95543	3.10577	3.04284
3.47569			11.5459	9.36577		4.95417	4.61886	2.79451
3.47727			11.5545	9.38051		4.93942	4.61904	4.47797
3.47828			11.6168	9.3922		4.9314	2.62641	4.61631
3.47852			11.6689	9.40922		4.91967	3.96926	2.76654
3.48034			11.7147	9.42882		4.91495	4.60267	3.78101
3.4881			11.7246	9.44786		4.90934	2.80549	3.43769
3.4891			11.7418	9.50445		4.8977	2.91584	2.44178
3.48925			11.7836	9.50968		4.89735	4.1602	2.08261
3.49121			11.8076	9.52156		4.8966	3.65876	4.34323
3.49833			11.8195	9.5315		4.89442	2.92238	2.68901
3.50098			11.9322	9.54493		4.89405	5.65914	7.52577
3.50467			12.016	9.58243		4.88842	4.0109	3.59211
3.5053			12.0362	9.64767		4.88405	3.02897	2.4646
3.51934			12.1581	9.66749		4.87424	2.68576	2.45649
3.53169			12.1734	9.67905		4.8713	4.03244	2.9147
3.53594			12.2028	9.72933		4.86705	3.43362	2.94578
3.53728			12.2586	9.79136		4.85824	3.81244	5.57035
3.53941			12.2888	9.80729		4.85558	5.00514	3.4844
3.55648			12.3011	9.81484		4.84197	2.48055	3.78778
3.56163			12.3266	9.85764		4.84184	4.36898	3.03891
3.56201			12.4575	9.86272		4.83914	2.90324	2.79692
3.56429			12.4706	9.87118		4.83599	5.55019	2.27888
3.57071			12.5677	9.91353		4.83398	2.57337	4.70003
3.58523			12.5857	9.92732		4.83203	5.28156	3.1403
3.58735			12.6893	9.92913		4.82972	3.30345	3.19917
3.5886			12.8168	9.9292		4.82123	2.87637	3.27724
3.58932			12.8195	10.0045		4.81266	3.27392	4.47317
3.59479			12.8938	10.0279		4.81073	3.13389	3.84262
3.60303			12.9211	10.0378		4.80393	3.75471	1.72714
3.6037			13.1264	10.076		4.79159	3.06134	3.34883
3.60721			13.1704	10.1106		4.78906	2.34662	4.01462
3.61082			13.2238	10.1778		4.78791	2.61268	2.91397
3.62064			13.3006	10.1791		4.78683	4.17864	4.13586
3.64961			13.3118	10.2151		4.77207	3.06876	2.58824
3.6536			13.3276	10.2707		4.76295	3.89213	3.59829
3.66665			13.5382	10.276		4.76164	2.704	3.17226
3.66883			13.5453	10.3176		4.75958	4.07349	3.31882
3.67006			13.5918	10.3519		4.75767	4.12352	3.08578
3.67316			13.6241	10.3714		4.75186	3.9251	2.72266
3.68543			13.7161	10.4885		4.75152	3.52412	4.66233
3.69313			13.7885	10.5204		4.7478	5.23771	3.77756
3.69463			13.7895	10.5567		4.74356	3.58149	2.49217
3.69959			13.8487	10.558		4.74088	4.09933	1.38147
3.70436			13.8975	10.565		4.73467	4.1701	2.89668
3.7177			13.9135	10.5691		4.72806	4.23028	5.13099
3.71916			13.9211	10.6522		4.72664	4.63898	3.03532
3.72094			13.9432	10.6856		4.72465	3.88728	4.63426
3.72702			14.0609	10.7093		4.72319	4.12903	3.91258
3.72834			14.0627	10.7329		4.71957	2.44371	3.13785
3.74452			14.125	10.7615		4.71726	3.28951	2.85639
3.7462			14.282	10.7886		4.71648	4.20529	2.26811
3.74759			14.3372	10.8237		4.71476	2.51214	3.16747
3.76029			14.4824	10.8765		4.7106	3.56534	3.58649
3.76236			14.7224	10.9448		4.70866	2.85281	3.28645
3.76985			14.9438	10.9984		4.69448	3.17632	4.16464
3.77011			14.955	11.0027		4.67742	2.70823	2.13965
3.77197			15.103	11.0435		4.67535	6.48062	2.16936
3.77444			15.1896	11.059		4.67416	3.94658	1.94849
3.77626			15.3031	11.0773		4.67285	3.68013	3.21491
3.78423			15.6198	11.0869		4.67132	3.5033	3.46596
3.79548			15.7791	11.107		4.67019	3.00892	3.46502
3.79857			15.974	11.1241		4.67005	2.83018	3.75399
3.80495			16.1192	11.1396		4.66638	2.95796	4.21163
3.8087			16.1945	11.1575		4.66631	2.68681	2.72084
3.8102			16.1963	11.2541		4.66446	3.05288	4.11573
3.82023			16.3674	11.2694		4.6579	3.14046	2.40817
3.82456			16.5245	11.2747		4.65768	4.01472	3.57441
3.83224			16.749	11.3212		4.6535	2.58497	2.86872
3.85328			16.7735	11.3357		4.65347	4.49154	2.78338
3.86344			16.886	11.3442		4.64902	3.26925	3.83057
3.86485			17.3576	11.355		4.64855	3.13094	3.95938
3.86639			17.3694	11.3587		4.6429	3.07299	2.74554
3.87451			17.4473	11.4299		4.63815	4.6595	5.48033
3.87499			17.4934	11.5173		4.63733	3.3126	2.78038
3.88323			17.6361	11.5933		4.63685	3.7453	2.71727
3.88764			17.6366	11.6022		4.63586	3.74636	3.8847
3.90245			17.6647	11.6235		4.63415	5.31296	2.75854
3.91564			17.6941	11.6401		4.63131	3.49018	4.99759
3.92113			17.7133	11.6686		4.62999	4.76263	3.82218
3.92499			18.051	11.7143		4.6278	4.47249	3.47534
3.92925			18.1568	11.7237		4.62327	3.51668	3.67412
3.9364			18.7771	11.7535		4.62311	5.99773	4.0645
3.94096			19.0253	11.7673		4.61443	3.28283	3.36115
3.94196			19.3227	11.7834		4.6102	3.86353	3.56536
3.94417			19.4129	11.791		4.59605	3.69211	3.52491
3.94506			19.561	11.8388		4.59272	2.68884	2.84314
3.95618			19.8023	11.9081		4.59272	4.01312	2.72236
3.97046			19.8892	11.9734		4.58661	3.16992	2.87222
3.9718			20.1172	11.9826		4.57847	3.79432	3.40923
3.99517			20.2187	12.015		4.57041	3.73762	3.33177
4.00481			21.2517	12.0227		4.56863	4.4408	3.02883
4.02794			21.338	12.2225		4.56707	2.89379	2.848
4.03262			21.3808	12.3516		4.5569	4.69187	2.56815
4.03708			22.2104	12.3576		4.55398	3.97984	3.02447
4.0458			22.3775	12.4048		4.55371	2.82373	3.29716
4.05794			22.7346	12.4344		4.55196	2.64582	3.31003
4.07499			23.8884	12.4347		4.55056	5.05932	2.78738
4.076			26.1577	12.4544		4.54678	3.71679	3.73519
4.084			26.9278	12.4687		4.53953	2.56496	4.68095
4.10473			27.071	12.4793		4.53856	2.92661	2.02861
4.10818			27.5733	12.5067		4.53235	2.57076	2.02812
4.11247			28.0219	12.5628		4.52791	4.43581	2.9852
4.11456			28.0304	12.5688		4.52332	2.34008	3.88088
4.14436			28.1191	12.6191		4.52212	3.40345	2.02893
4.16339			28.1361	12.7924		4.52211	3.14325	2.14945
4.16381				12.8177		4.51964	4.77707	4.95392
4.17281				12.8317		4.51156	3.17839	2.74878
4.17494				12.8352		4.51136	2.6571	3.424
4.1768				12.871		4.51109	4.734	3.31229
4.17855				12.8762		4.51098	2.9998	2.64884
4.18016				12.9145		4.51077	2.46895	1.98024
4.18435				12.9277		4.50967	4.17287	4.15741
4.20217				12.9307		4.49958	7.00776	3.81856
4.20438				13.0225		4.49854	4.62117	2.78223
4.22025				13.0262		4.49498	2.69487	3.15399
4.26325				13.0409		4.49373	2.9709	3.95285
4.27562				13.0684		4.49129	2.62078	3.41264
4.28277				13.1321		4.49047	3.73153	4.74674
4.28413				13.2118		4.4892	3.64214	4.85836
4.28515				13.2239		4.48231	2.56677	3.19089
4.29759				13.2963		4.48121	4.03873	3.39436
4.29941				13.304		4.4742	2.33485	3.56734
4.3042				13.3204		4.46988	3.17708	2.91999
4.30951				13.3333		4.46381	2.77989	3.93728
4.31297				13.3564		4.46253	2.96859	3.27855
4.33645				13.4263		4.46017	4.35654	4.48597
4.37113				13.5518		4.4592	6.38014	2.71928
4.37329				13.6696		4.45299	3.80208	2.62107
4.37856				13.6715		4.45133	3.71044	3.09519
4.39195				13.674		4.45111	4.55437	4.68648
4.39868				13.739		4.44868	4.70703	4.87463
4.41679				13.9794		4.44708	3.10551	2.77444
4.41811				13.9892		4.44214	2.25138	2.65213
4.42374				14.0091		4.43823	3.61994	3.68305
4.4371				14.0242		4.43627	2.23294	2.64016
4.46898				14.1978		4.43616	2.48868	3.82941
4.47811				14.2374		4.43311	4.18893	1.7101
4.48001				14.3417		4.43101	2.5111	3.82322
4.48259				14.35		4.42762	2.38063	3.25076
4.48477				14.3532		4.42651	3.40894	5.11945
4.51458				14.5252		4.42412	2.29823	2.87712
4.51896				14.5422		4.42313	1.79273	3.19377
4.52177				14.6344		4.42307	3.78746	2.3597
4.53418				14.6864		4.4201	2.16784	3.74906
4.5376				14.8176		4.41766	3.16821	4.53265
4.54052				14.8587		4.41334	3.95335	3.9654
4.54338				14.8754		4.41231	3.4461	3.64257
4.56904				15.1618		4.41184	2.44507	3.16832
4.57535				15.2666		4.40703	3.12415	4.78128
4.59155				15.3557		4.40664	4.09313	3.11839
4.60252				15.5263		4.40375	3.66632	2.66839
4.61035				15.5574		4.40286	3.11412	3.33929
4.62768				15.5582		4.40248	3.02756	3.05211
4.64662				15.7605		4.39744	3.42338	2.97582
4.66198				15.9477		4.39645	3.44812	3.38819
4.68323				15.9646		4.3937	3.65638	3.69953
4.6848				16.0218		4.38705	3.06813	4.46133
4.69768				16.0702		4.38396	2.76411	3.98764
4.70052				16.3048		4.38374	3.74734	4.23364
4.70398				16.3619		4.38309	3.3329	3.32009
4.71049				16.3947		4.38165	4.97194	4.4873
4.76055				16.42		4.38133	3.03379	5.0366
4.7726				16.482		4.36968	3.04438	3.32625
4.79085				16.4864		4.36855	2.97965	4.1908
4.83751				16.5786		4.3637	2.89338	3.76095
4.84219				16.8776		4.36079	3.07346	3.21814
4.85294				16.9369		4.36029	2.74032	2.50362
4.85971				16.9832		4.35768	2.96542	2.05721
4.86228				17.1791		4.35557	5.26289	2.90355
4.8693				17.5144		4.35537	2.75035	4.66067
4.87625				17.7062		4.34811	2.76377	5.6434
4.88626				17.8702		4.34428	2.86785	2.8838
4.92366				17.974		4.34426	4.39215	3.50545
4.94422				18.2884		4.34268	5.25259	2.43412
4.9628				18.4145		4.33784	2.72018	3.95857
4.96469				18.6012		4.33502	2.80467	2.14431
4.96521				18.6099		4.33291	5.56753	4.65203
4.96599				18.6635		4.33053	2.8647	5.11947
4.96611				18.6935		4.32391	3.89343	3.556
5.02335				18.8085		4.31487	2.43971	3.60719
5.03049				18.8229		4.31375	2.88614	4.16079
5.04208				18.9624		4.30208	4.33497	2.4913
5.0462				19.1318		4.29756	2.872	4.54959
5.08676				19.3077		4.28931	2.63454	3.46458
5.09246				19.3324		4.28751	3.91946	3.43466
5.10324				19.3659		4.28482	4.52568	3.10001
5.11887				19.6274		4.27819	4.25459	2.62279
5.12748				19.8789		4.2681	3.28609	2.82807
5.13771				20.1593		4.26505	4.2707	2.97571
5.17106				20.2339		4.2633	3.20174	3.6525
5.27025				20.3123		4.26212	3.41588	3.10857
5.30424				20.4411		4.26154	3.59226	5.00148
5.40933				20.602		4.26044	5.56527	4.15632
5.41529				21.0368		4.25886	4.63999	2.35952
5.5997				21.0661		4.25652	3.2066	2.68849
5.72387				21.1767		4.25221	2.53559	4.30173
5.99424				21.4957		4.24905	4.70584	3.88291
6.01684				21.6752		4.23641	3.69411	4.07763
6.28613				21.7376		4.2336	3.97716	4.61862
7.56544				22.4993		4.23323	3.72081	4.17701
7.96567				22.7812		4.22964	2.28436	3.69284
8.58069				22.9708		4.22595	4.43078	5.42481
12.4937				23.8928		4.22299	4.40394	2.50447
				24.0553		4.22281	4.38675	4.75452
				24.104		4.21235	3.19849	5.03088
				24.34		4.21126	3.01096	2.62737
				24.9112		4.20944	2.66793	4.7177
				25.7368		4.20885	4.00694	3.80124
				26.2684		4.20863	5.30311	4.18565
				26.7504		4.20852	2.70038	3.24562
				27.2516		4.20698	4.05307	4.66512
				27.3123		4.20601	2.91772	4.40693
				28.1335		4.20431	7.29728	2.8347
				29.4064		4.20222	3.3729	4.95789
				29.6882		4.20132	3.20907	3.31636
				31.1118		4.19517	3.81268	4.38897
				31.4953		4.19322	2.37649	5.30587
				36.0843		4.1916	3.89409	2.76012
						4.18794	2.63234	6.7355
						4.18607	4.21651	3.61005
						4.18086	2.91862	4.43806
						4.17729	2.89985	4.24682
						4.17585	4.02317	3.77011
						4.17546	4.1955	3.48186
						4.17381	3.5634	4.34589
						4.17351	4.97477	4.34406
						4.16927	3.43942	3.82868
						4.16769	5.23352	3.11953
						4.16247	2.36958	3.71645
						4.16149	2.78635	4.86626
						4.1486	3.27447	3.85137
						4.14751	3.22176	3.42825
						4.14468	3.34446	5.40012
						4.14078	3.26547	7.00559
						4.14058	3.41031	4.35601
						4.13094	3.55473	2.62701
						4.12197	2.96445	4.00168
						4.11607	3.4853	3.49099
						4.11427	3.26049	2.84734
						4.11352	2.97312	3.30939
						4.11092	2.82529	3.11959
						4.1056	3.17106	5.17905
						4.10491	3.59131	4.97329
						4.1038	4.61028	2.42601
						4.0994	3.57465	3.22966
						4.09352	5.72033	3.13035
						4.09309	4.42416	2.76181
						4.08886	3.09621	3.59378
						4.08636	3.33122	3.26762
						4.0823	2.78035	2.26082
						4.07893	2.70766	2.06831
						4.07373	3.23615	2.08832
						4.06754	2.37468	7.96354
						4.06378	3.32161	2.95523
						4.05669	4.74724	1.99485
						4.05347	2.41168	2.0769
						4.04774	2.1554	8.39713
						4.04679	4.24751	4.7613
						4.04482	3.55092	4.59008
						4.03494	2.69954	2.95205
						4.02729	3.20462	2.18154
						4.02726	7.29993	2.61695
						4.02332	3.6996	2.25798
						4.0229	2.85009	3.37088
						4.01968	2.85216	2.40287
						4.00957	2.92589	2.3952
						4.00883	2.8417	2.21998
						4.00603	3.8519	2.72493
						4.00416	3.41293	3.39975
						3.99908	4.34394	2.86064
						3.9925	3.6727	2.79719
						3.99074	3.86717	3.9244
						3.98921	4.16117	2.5045
						3.98824	2.80846	4.0008
						3.98398	3.86446	3.45768
						3.98145	3.78381	3.58947
						3.97541	4.72386	2.96121
						3.9704	2.71577	3.08848
						3.96592	3.04604	2.75117
						3.96584	3.37167	3.01344
						3.96386	2.82747	2.58287
						3.95919	4.82393	3.03563
						3.95688	3.40532	2.93251
						3.95529	3.13737	2.41599
						3.9535	3.37842	3.23418
						3.94965	4.52958	3.09245
						3.94477	2.87565	3.83143
						3.93852	3.18118	3.88369
						3.93662	3.16671	2.91839
						3.93585	3.70288	2.59561
						3.93308	3.9046	2.49173
						3.92467	4.09893	2.76566
						3.92105	3.81649	2.96032
						3.91929	3.14091	3.52932
						3.91891	3.31079	4.06854
						3.91129	4.29483	5.43379
						3.91007	3.76457	5.2828
						3.90633	3.35632	2.91966
						3.90613	2.5517	3.20981
						3.90602	3.46521	4.80393
						3.90378	3.81903	3.19439
						3.89794	4.84579	4.27081
						3.8976	4.47001	3.03375
						3.89625	3.26646	3.28282
						3.89533	4.68397	3.44563
						3.89511	2.87851	3.53225
						3.8865	3.38661	2.59787
						3.88603	3.92103	4.56532
						3.8839	3.3533	3.89509
						3.88065	3.94839	3.18065
						3.87439	3.98557	7.72799
						3.8663	3.28397	2.98777
						3.86607	6.12242	3.80282
						3.84712	3.08733	3.00935
						3.84478	4.82348	2.27706
						3.84076	3.41743	3.55186
						3.83649	3.81374	2.89791
						3.83412	3.233	2.81513
						3.82583	3.38448	4.89064
						3.82164	4.05424	3.18158
						3.81975	3.63152	3.4373
						3.81402	4.3877	3.62724
						3.80609	3.38781	2.9719
						3.80513	4.0334	3.82673
						3.80459	2.97912	3.03209
						3.80248	3.12626	4.34589
						3.80057	3.78587	3.69143
						3.79846	3.57081	3.8287
						3.78551	4.55969	2.37109
						3.78398	3.65279	3.04495
						3.78377	4.82023	5.15227
						3.78055	4.06408	3.02622
						3.7777	4.22397	2.92818
						3.77026	2.78349	2.84905
						3.76757	2.78371	3.5541
						3.76642	4.17749	4.23702
						3.76512	3.99356	2.13126
						3.75929	2.64456	4.64518
						3.75849	2.03804	3.81599
						3.75715	3.38944	4.21629
						3.75086	3.64462	3.27178
						3.75009	4.46446	5.07236
						3.74922	3.8219	3.83306
						3.74686	2.36319	4.47378
						3.73741	2.39639	4.73779
						3.7364	4.07701	3.59695
						3.73192	3.19831	4.93037
						3.73121	3.61006	3.55242
						3.72867	2.66346	2.73309
						3.72794	2.2251	3.36371
						3.72409	4.34768	4.14715
						3.72175	3.56049	3.10025
						3.71989	3.57453	3.31051
						3.71948	5.41231	2.60726
						3.7165	3.13006	3.28752
						3.71101	3.22047	3.36696
						3.70854	3.24971	3.39221
						3.70378	4.38204	3.65511
						3.69567	5.17881	3.96082
						3.69395	2.94335	3.68906
						3.69346	4.35434	2.53984
						3.69097	2.95935	3.60855
						3.69014	5.07271	3.25909
						3.68988	2.7764	2.24458
						3.68539	2.7031	2.90978
						3.68537	3.13611	4.68187
						3.68342	5.8522	3.37463
						3.66937	3.49903	2.5299
						3.6644	4.54222	3.49363
						3.64538	3.18911	3.66569
						3.6429	4.10471	3.23584
						3.63964	3.79005	3.80515
						3.63784	3.50064	2.79588
						3.63655	3.0868	2.68831
						3.63484	3.00024	3.2764
						3.63275	3.47353	2.85053
						3.61165	2.84918	4.49166
						3.60701	4.3412	4.96029
						3.59378	2.95245	2.87746
						3.59353	3.22697	2.95629
						3.58685	4.04495	3.01646
						3.58574	4.91676	4.57845
						3.58295	2.91768	3.04018
						3.57795	4.50882	3.07902
						3.56305	3.45259	3.10747
						3.56114	4.22012	3.8253
						3.561	3.92449	3.36689
						3.55788	2.88113	4.46931
						3.55161	4.02563	4.14015
						3.54747	3.39233	2.67964
						3.54304	3.37622	4.7458
						3.54296	3.13022	3.02507
						3.53877	3.25377	2.31073
						3.53355	3.31679	5.62334
						3.53218	3.5102	3.54322
						3.52971	3.21569	4.14698
						3.52599	4.53666	3.3
						3.52017	3.08737	2.71215
						3.51898	3.74771	4.43023
						3.50781	3.03055	3.69703
						3.50504	3.25514	3.27325
						3.49824	2.81464	4.53935
						3.48986	2.21652	2.87975
						3.48769	4.34723	3.27759
						3.48639	3.99572	2.84666
						3.47683	3.96847	3.12094
						3.47278	1.80809	5.57023
						3.45974	4.55385	3.15753
						3.44538	3.06335	2.98587
						3.44246	4.75426	3.26822
						3.43775	4.72204	3.08624
						3.43524	2.7943	4.43002
						3.43402	3.88126	3.23913
						3.43381	2.7759	4.26794
						3.42354	3.87287	4.72398
						3.42346	3.35037	3.71268
						3.41997	3.94446	2.578
						3.41669	4.86733	5.17494
						3.41568	4.9158	3.02146
						3.41183	2.77041	2.83549
						3.41177	5.02388	2.2756
						3.41105	2.79725	3.234
						3.4067	3.53812	4.16467
						3.40318	3.54395	3.29964
						3.39146	2.33824	3.59446
						3.39122	2.26152	4.63803
						3.38528	3.52142	2.92332
						3.3847	4.12059	3.51522
						3.37434	3.52406	2.79106
						3.36904	3.38783	4.02824
						3.36794	6.25621	3.7508
						3.36779	2.35126	5.79209
						3.36775	3.40668	2.85596
						3.3656	3.04417	4.5635
						3.36409	3.75474	3.33054
						3.36278	3.11603	3.46386
						3.35516	5.23066	6.2206
						3.35042	2.15703	3.4471
						3.34341	2.70505	3.24214
						3.34166	3.18558	2.78873
						3.33877	4.80955	3.35069
						3.33864	4.21767	3.40097
						3.33798	3.2848	3.32638
						3.33604	4.35371	4.84542
						3.33203	3.79807	2.97279
						3.33035	5.73338	3.97117
						3.32603	4.05092	4.03997
						3.32564	3.52739	2.97883
						3.31335	3.75923	2.84795
						3.30355	2.61329	4.03993
						3.29948	3.81079	3.83625
						3.29735	2.46056	4.09956
						3.29695	3.1036	3.21856
						3.28532	2.9013	2.55245
						3.27894	2.78773	4.20317
						3.27716	3.29542	4.12438
						3.27498	2.83732	3.67775
						3.25997	3.64861	3.98967
						3.25713	3.19538	4.24168
						3.25527	3.82269	2.55409
						3.25373	2.97276	5.19136
						3.24911	5.75961	3.69002
						3.24271	3.57546	3.75971
						3.24049	3.08304	2.82183
						3.22881	2.89239	3.3114
						3.22855	3.5984	3.31829
						3.21893	3.07438	3.65737
						3.21408	2.94121	3.86139
						3.2105	3.20181	4.26992
						3.20312	3.3951	3.62508
						3.19238	4.57077	5.26783
						3.18453	2.93945	4.06578
						3.18151	3.29131	2.78486
						3.18133	4.14341	4.12712
						3.17847	2.62414	3.55605
						3.15448	4.54832	3.15176
						3.15085	3.1567	3.55866
						3.14421	3.18848	4.40095
						3.13924	3.62038	2.66298
						3.13624	3.48159	4.26079
						3.12158	3.04265	4.10493
						3.119	2.38029	2.81537
						3.10932	5.20356	3.62132
						3.10747	5.11992	2.77835
						3.09884	2.63332	2.83651
						3.09431	2.68502	5.37763
						3.09134	3.9533	2.75332
						3.08582	3.63916	2.71699
						3.0854	4.54502	4.7371
						3.08476	3.45681	2.58856
						3.07267	3.90593	2.56667
						3.07213	5.06084	4.90193
						3.06903	2.45786	4.75447
						3.06815	3.32787	3.33423
						3.06401	3.19715	3.79803
						3.0639	3.77848	4.18092
						3.06264	4.07523	4.02952
						3.06224	2.60743	3.83506
						3.04851	4.22139	4.50723
						3.03861	2.77887	4.86706
						3.03641	2.11968	5.1242
						3.03388	4.53224	3.849
						3.03125	4.35675	4.62821
						3.03094	3.86081	3.15954
						3.01704	2.66083	3.66732
						3.01596	4.47559	2.73478
						3.00809	3.17046	3.38309
						3.00759	4.12285	3.5925
						3.00517	2.44756	3.37258
						3.00149	3.78329	2.49849
						3.00096	3.88713	2.81791
						3.00073	6.55123	4.34673
						2.98242	4.02168	2.59077
						2.98122	2.50827	4.7415
						2.98077	3.38579	4.90305
						2.98076	4.00209	2.90993
						2.97343	2.42937	3.99629
						2.97102	5.35551	4.82894
						2.9663	5.226	3.20796
						2.96604	3.00144	2.8793
						2.96589	3.96433	4.33305
						2.95869	3.53203	2.62038
						2.95691	3.34823	2.9777
						2.95487	3.17505	3.11229
						2.95267	3.252	2.53634
						2.95045	3.33391	3.65218
						2.94972	3.76791	3.36499
						2.94822	2.82402	5.70045
						2.94666	4.22768	3.12193
						2.94636	4.32517	3.68944
						2.94499	4.39957	4.7107
						2.93425	4.634	3.1907
						2.93244	3.25638	5.28598
						2.93145	2.90616	4.62047
						2.92968	5.85795	4.60155
						2.92796	3.2779	3.68029
						2.92692	3.30829	4.05482
						2.92596	4.72908	3.20954
						2.9219	2.49832	3.57236
						2.91095	3.04341	4.18401
						2.89427	2.75075	4.52732
						2.89258	2.71717	5.0129
						2.89173	2.64371	2.48154
						2.88777	3.32055	3.50725
						2.88003	2.46867	3.3145
						2.8763	3.05107	3.937
						2.87018	3.14654	4.56295
						2.87007	3.10452	2.72678
						2.8534	2.91292	2.94558
						2.84437	3.44643	3.92164
						2.83335	4.18108	4.29766
						2.82696	4.57774	3.38136
						2.81509	2.49304	4.27126
						2.81348	2.52652	4.80802
						2.80846	3.96795	3.67676
						2.80079	2.80476	3.03495
						2.79662	2.77868	3.462
						2.79529	2.42726	4.84848
						2.77666	4.51429	3.36242
						2.77587	4.17801	4.28512
						2.75835	2.42023	4.18129
						2.74892	3.03539	4.36779
						2.74383	4.01424	3.28911
						2.73397	4.79609	4.26522
						2.72567	2.53753	3.77604
						2.72486	2.77497	3.50428
						2.70421	4.12567	3.89971
						2.70271	3.29785	6.07122
						2.69591	2.11007	3.68104
						2.6958	3.24513	3.0095
						2.6394	2.06331	2.9071
						2.6342	3.89184	3.22194
						2.62515	1.68707	3.65974
						2.60917	1.82816	2.50932
						2.59917	3.58241	3.59141
						2.58811	2.39336	2.72783
						2.58209	3.32535	4.14826
						2.57745	3.83014	3.46643
						2.5726	2.43981	2.81871
						2.55431	4.00465	3.26212
						2.55359	4.01583	3.67933
						2.53119	3.43324	3.67044
						2.50224	3.19284	3.28797
						2.49606	3.28294	4.05102
						2.49096	4.18134	4.29137
						2.48588	3.3043	3.39911
						2.44042	4.49901	5.48881
						2.43786	4.65611	4.90939
						2.39101	3.20068	5.23252
						2.37913	2.94638	3.37452
						2.23535	3.22344	4.52783
						2.21703	3.2094	3.32887
						2.12758	3.61716	3.71107
						1.885	4.08781	3.87436
						1.85369	4.12386	3.70108
						1.69075	3.51575	3.75078
						1.65439	2.43586	3.95162
						1.64229	4.27181	3.02823
						1.28168	4.23824	4.83004
							3.91685	4.80328
							4.87178	2.91861
							4.32666	3.60729
							3.46665	3.58986
							4.13674	2.68317
							5.36198	2.85619
							4.12896	4.53972
							2.76921	2.91583
							3.60624	3.63708
							6.4844	4.47594
							4.78019	2.91804
							3.08578	2.95064
							5.20629	2.33323
							3.06236	3.60675
							4.2398	5.56763
							3.45475	3.53857
							3.86617	2.38371
							3.41569	3.85109
							3.73262	3.08375
							3.71756	2.74034
							3.21934	4.65698
							2.30421	4.39867
							4.23461	2.94693
							3.41347	3.00586
							3.23329	5.04742
							4.73675	2.573
							3.00133	2.31925
							3.8804	3.75792
							3.71994	3.35402
							4.70824	3.21717
							2.8145	3.12616
							4.18136	3.75843
							3.13776	5.03072
							2.9383	2.73606
							4.9808	3.55102
							3.45733	2.24678
							2.59746	3.52588
							3.43918	2.78982
							2.72075	3.08049
							2.0733	3.96749
							3.14654
							4.11996
							2.75085
							3.66646
							3.119
							3.00093
							3.44236
							3.61525
							2.877
							3.2354
							3.63028
							2.59852
							2.93577
							3.51013
							3.73776
							3.72611
							5.46532
							4.97816
							2.97348
							4.22225
							3.34393
							3.38372
							4.57187
							4.39821
							2.83625
							3.12368
							3.62829
							4.11297
							3.58062
							2.97123
							3.37213
							3.09325
							2.05588
							5.04435
							4.19878
							3.11205
							2.45856
							4.19229
							4.22563
							4.11435
							3.38065
							2.90411
							3.51944
							3.38417
							4.26821
							5.35557
							3.38682
							3.52473
							3.49841
							3.05961
							3.40811
							4.88576
							3.11512
							2.72237
							2.55629
							3.0617
							4.52729
							3.3397
							3.45832
							2.69073
							4.27087
							2.63296
							3.74195
							2.74035
							3.57589
							4.7367
							4.59892
							4.19443
							3.7195
							4.78721
							3.57254
							4.03421
							4.44705
							2.72208
							3.19027
							2.86622
							3.81568
							2.70435
							3.86456
							3.54782
							4.29454
							3.31837
							2.34828
							5.49568
							6.68727
							4.48997
							2.47705
							2.92144
							3.7784
							3.05229
							2.33482
							1.92217
							1.91823
							2.92887
							3.20844
							3.19661
							2.26325
							2.79446
							2.19782
							7.15316
							5.94908
							4.88294
							4.35397
							3.11317
							2.80758
							2.86957
							3.01274
							4.92123
							3.69287
							2.76093
							2.78734
							2.508
							2.91946
							2.83905
							2.58514
							3.0135
							3.93232
							4.11323
							3.07796
							2.61266
							3.89575
							4.49459
							2.76087
							2.7793
							3.20258
							2.75441
							2.47152
							3.4373
							3.45887
							2.26522
							2.41775
							2.12526
							2.09529
							2.46515
							2.24659
							2.49536
							3.17041
							4.80647
							2.22079
							2.5246
							2.39663
							4.04264
							3.70883
							3.13732
							3.39408
							2.58785
							3.37003
							4.30023
							3.09211
							2.60603
